# Supplementary material for: Genetic interplay between human longevity and metabolic pathways — a large‐scale eQTL study
Source: Aging Cell. 2017 Apr 19;16(4):716–25. doi: 10.1111/acel.12598 (PMC5506416; doi:10.1111/acel.12598)
Supplement: Supplementary file 4 — Appendix S1 This file contains FPKM (fragments per kilobase of exon per million fragments mapped) values for all German samples. [file ACEL-16-716-s004.csv]

Note: Sample_DE1 to Sample_DE73 are CI (young individuals); Sample_DE74 to Sample_DE128 are long-lived individuals
gene_names	locus	Sample_DE1	Sample_DE2	Sample_DE3	Sample_DE4	Sample_DE5	Sample_DE6	Sample_DE7	Sample_DE8	Sample_DE9	Sample_DE10	Sample_DE11	Sample_DE12	Sample_DE13	Sample_DE14	Sample_DE15	Sample_DE16	Sample_DE17	Sample_DE18	Sample_DE19	Sample_DE20	Sample_DE21	Sample_DE22	Sample_DE23	Sample_DE24	Sample_DE25	Sample_DE26	Sample_DE27	Sample_DE28	Sample_DE29	Sample_DE30	Sample_DE31	Sample_DE32	Sample_DE33	Sample_DE34	Sample_DE35	Sample_DE36	Sample_DE37	Sample_DE38	Sample_DE39	Sample_DE40	Sample_DE41	Sample_DE42	Sample_DE43	Sample_DE44	Sample_DE45	Sample_DE46	Sample_DE47	Sample_DE48
1/2-SBSRNA4	chr4:110351118-110354973	24907.8	2512.96	10220	10108.3	8089.17	14282.5	14909.2	19088.4	21349.7	25057.8	19345.4	5296.71	21621.9	14985.7	23938	13753	12241.6	18846.4	19625.5	12607.7	24944.1	20196.3	8892.91	9951.47	7235.42	21070.8	11969.2	9469.04	9614.77	20797.4	12611.1	14399.1	19380	9976.46	16444.8	21708.3	17347.8	6166.37	19651.4	12145.2	30716.5	21663.2	21341.9	21506.4	27160.7	13931.3	17686.6	20359.5
A1BG	chr19:58858171-58864865	69889	42489.4	63429.6	50244.7	43902	31231.7	37417	34056.3	44873.1	35683.1	74530.7	32518.7	35275.8	43199	33355.9	31731.3	33829.6	47439.4	24099.2	41336.3	87099.9	32220.8	52259.8	28127.8	28830.3	35399.1	241928	66329	63008.1	64631.1	122632	87535.3	23178.5	51435.2	43431.2	196151	65713.7	90128.3	47846.1	46266.6	188573	35718.1	85435.9	79613.3	32976.4	49464.7	65443.3	68479.9
A1BG-AS1	chr19:58863335-58866549	44049	39501.1	63130.1	39906.3	38623.6	25220.3	50592.4	37458.7	35178.5	33968.6	49195.1	39996.4	41247.1	40723.4	39615.4	31254.6	9007.96	36182.2	32489.7	52943.5	54819.8	51395.2	50656.2	26444.2	39364.2	41274.9	43182.8	57617.3	57229.6	60235	83949.8	47194.2	29536.3	43415.1	46763	41854.5	74344.1	69881.4	32136.4	49265.2	86908.7	31911.1	59404.5	44946.3	38902.1	49090.4	46950.2	39631.6
A1CF	chr10:52559168-52645435	0	0	0	0	0	0	0	0	0	0	0	0	0	152.732	0	0	0	0	0	0	0	102.044	0	0	0	0	0	0	0	70.0336	0	81.2074	0	120.658	0	0	0	0	0	0	0	0	0	0	0	83.0318	98.155	0
A2LD1	chr13:101182417-101241046	34624.8	30670.2	45270.4	34944.7	38173.9	20077.1	30474.2	29028	26799.3	32625.4	36024.4	34940.1	39791.2	31349.6	33560.4	39707.8	22957.4	32230.2	35035.6	39069.2	81994.5	44306.7	24004.7	36110.9	22403.1	31924.6	52266.9	31130.3	30358.4	37626.4	41828.8	33326.1	44734.9	30612.3	39468.9	47302.9	47695.9	32241.7	29783.6	36101	29941.3	37380.7	30549.4	52859.5	30044.7	31109.5	33153.2	29009.5
A2M	chr12:9220303-9268558	1196.57	1022.57	1129.14	180.986	891.836	1034.49	1201.99	1351.14	580.635	1777.79	1263.82	334.957	692.547	1470.84	2149.19	1552.8	238.428	1139.65	1052.73	1347	172.874	2862.12	1199.14	1329.68	914.639	2321.17	672.963	1002.68	194.768	1580.81	2536.53	937.848	957.646	863.44	0	1046.62	0	838.889	0	1558.17	397.649	1125.53	2032.15	261.357	1262.54	300.016	1306.09	1138.91
A2ML1	chr12:8975149-9029381	0	0	0	0	0	0	151.592	0	0	155.487	0	0	0	0	273.599	254.081	0	0	0	0	0	0	0	0	0	0	0	0	242.809	0	0	0	0	0	0	438.42	0	0	0	0	500.466	0	282.041	0	0	0	0	0
A2MP1	chr12:9381128-9386803	2346.46	1314.53	2027.75	2964.49	865.517	0	955.252	1018.53	0	1381.48	0	0	2112.68	1725.54	3510.37	3145.73	0	3319.93	2028.44	0	2100.25	721.367	1806.93	0	0	1753.14	1245.16	1055.8	767.409	1779.44	4482.01	690.122	1060.51	2634.3	0	1327.5	1878.45	3377.59	1703.69	2665.39	0	1140.99	930.053	0	706.892	1223.21	770.138	1123.09
A4GALT	chr22:43088126-43116876	2983.78	1074.69	5891.57	1497.85	0	1114.22	3741.72	3083.26	1614.23	1459.54	2795.28	892.286	1898.62	1823.7	16703	6512.32	10808.5	1854.71	8613.4	0	447.827	3759.15	7685.78	1143.59	7417.7	1677.14	2272.91	1285.97	578.76	535.346	3521.42	0	2250.53	601.39	981.882	0	0	0	0	629.8	8210.68	2861.94	1835.67	10229.8	1282.75	414.823	1893.72	415.177
A4GNT	chr3:137842559-137851229	0	0	485.227	0	0	997.726	705.544	386.004	0	722.734	447.313	0	511.085	1723.39	0	584.313	0	0	503.992	0	0	0	2060.13	545.112	900.375	0	0	0	0	878.599	0	0	0	0	1640.73	0	1374.51	0	0	0	0	0	0	0	0	0	1708.21	0
AA06	chr17:31856805-31860779	0	0	0	0	0	0	0	0	0	0	0	0	0	0	0	0	0	0	0	0	0	0	0	0	0	0	0	0	0	0	0	0	0	0	0	0	0	0	0	0	0	0	0	0	0	0	0	0
AAA1	chr7:34386123-34873943	0	0	0	0	0	0	0	0	0	0	0	0	0	0	0	0	0	0	0	0	0	204.021	0	0	0	0	0	0	0	0	0	0	0	0	0	0	0	0	0	0	0	0	0	274.821	0	0	0	0
AAAS	chr12:53701239-53715412	302628	343670	299033	280570	306535	270022	328411	296955	289977	351657	336042	318189	414131	267539	293511	271208	264462	344967	313427	340289	276100	306214	292203	280767	319112	270678	501116	421744	483813	515151	659330	355168	377339	341910	349999	442269	521051	491495	320216	410022	536528	343331	465567	567806	355588	397362	386945	350935
AACS	chr12:125549924-125627871	78836	91709.3	76277.4	71499.2	83478.9	63624.4	77873.9	68120.6	62015.6	82765	52212.4	72620	95537.3	79773.4	56486.5	51710.6	80065.9	76024.9	72338.2	81146.7	69801.4	75460.9	68159.9	65919.1	90521.3	76400.4	105012	103996	78030.9	97095.3	65603.3	70355	76951.8	75364.3	75110.1	78954.8	90178.7	63527.5	55443.7	83788	66283.1	80643.3	94507.9	88284.5	65806.1	78811.3	94920.5	69529.9
AACSP1	chr5:178191863-178203277	502.898	0	0	0	0	0	0	0	0	0	0	0	0	0	0	0	0	0	446.724	0	0	0	0	0	0	0	0	0	0	0	0	0	0	0	0	893.328	0	0	0	0	0	0	0	0	0	0	0	0
AADAC	chr3:151531860-151546276	0	0	0	0	0	0	0	0	0	0	0	0	0	484.41	0	0	0	0	0	0	0	0	0	0	0	0	0	0	0	0	0	0	0	0	0	0	0	0	0	0	0	0	0	0	0	0	0	0
AADACL2	chr3:151451703-151475556	0	0	0	0	0	0	0	0	0	0	0	0	0	0	0	0	0	0	0	0	0	0	0	0	0	0	0	0	0	0	0	0	0	0	0	0	0	0	0	0	0	0	0	0	0	0	0	0
AADACL3	chr1:12776117-12788726	0	0	0	0	0	0	0	0	0	0	0	0	0	0	0	0	0	0	0	0	0	0	0	0	0	0	0	0	0	0	0	0	0	0	0	455.516	0	0	0	0	0	0	0	0	0	0	0	0
AADACL4	chr1:12704565-12727097	0	0	0	0	0	0	0	0	0	0	0	0	0	0	0	0	0	0	0	0	0	0	0	0	0	0	0	0	0	0	0	0	0	0	0	0	0	0	0	0	0	0	0	0	0	0	0	0
AADAT	chr4:170981372-171011372	0	0	0	0	0	0	0	300.628	0	0	0	0	0	0	550.802	0	0	0	745.561	0	439.962	0	0	0	0	0	0	0	0	0	0	0	313.092	0	587.929	0	0	0	0	0	0	0	0	0	0	0	0	0
AAGAB	chr15:67493366-67547074	199893	191616	220072	208221	198211	195659	208673	216947	172795	184684	156053	187821	184479	180426	204202	190259	189465	226023	217015	197531	228565	233622	193858	223299	167361	179488	241253	242117	200741	149138	201204	214900	218917	171904	171632	261432	228958	196371	220835	192081	175343	217078	243475	199705	201143	209324	200054	187568
AAK1	chr2:69685126-69870977	130505	89683.9	99903.8	90261.5	103391	74314.9	132584	91862.9	108068	72453.9	104209	75337.2	124095	113566	82121.7	122272	72898.7	108642	104527	96184.9	123351	128385	106859	101906	87585.1	74664.8	51546.7	76719.3	71553.5	100613	50920.2	95181.3	74121.7	93500.8	81017	61562.8	68432.6	56828.5	63844.4	109877	77992.1	113635	73811.1	68887.6	85416.5	94768.2	97021.9	88483.9
AAMP	chr2:219128851-219134893	699474	623774	695935	713353	737804	632288	710369	797753	667989	849905	702430	770677	824936	638307	696395	613383	789873	836456	733975	879679	589687	600337	733780	602456	774705	824207	1.62E+06	973180	1.03E+06	1.08E+06	1.21E+06	761304	984558	860193	704133	1.06E+06	1.15E+06	973222	655849	836702	956089	821966	1.17E+06	1.24E+06	847520	839526	901298	690851
AANAT	chr17:74449432-74466199	5528.15	10459.9	447.522	528.942	2058.15	0	7400.16	10527.6	5081.99	6747.97	4963.04	2907.04	6908.6	2352.83	6558.47	5814.04	3729.63	6799.01	4122.04	811.911	2931.96	4562.9	6260.72	5169.3	4691.74	4081.79	3724.88	3028.28	10046.8	7042.93	4923.16	10168.2	8365.85	6305.44	4725.21	2102.97	12458.2	6499.12	2406.51	13341	16754.6	4774.09	3278.76	3062.89	6194.98	5242.24	4606.13	2966.98
AARS2	chr6:44266462-44281063	83619.6	77981.6	70470.2	70870.7	75510.9	61989.6	74309.8	69318.6	66165.6	78462.4	77052.9	75789.5	91313.3	71678.9	66236	64531.4	55575.9	83574.4	74204.7	93671.2	67338	65210.7	68052	57158.2	78735.1	65108.9	63729.8	87004.2	97326.7	102595	96408.6	81855.6	91426.7	76644.7	63288.1	62342.9	103164	90045.3	57052.4	85898	99024.2	81029.3	108878	103418	80088.4	86743.5	87355.7	73409.3
AARS	chr16:70286296-70323412	305224	296045	252371	215404	276630	203736	313790	285521	255338	263676	226885	277401	334512	237106	249822	244621	283255	316366	308168	301765	242652	311602	266980	228427	271068	296437	308587	287555	388907	432644	338144	239828	340409	273834	298571	270070	317794	308937	176565	390525	352827	270952	435752	395586	306964	327824	306046	286738
AARSD1	chr17:41102542-41132545	110797	86025.9	83645.7	71010.2	87203.8	58109.1	82696.4	78848.5	90468.9	79538	77779.3	75260.9	107102	78407.4	71469.6	78971.6	61536.4	101351	82139	89948.1	97309.1	101608	95533.9	77143.8	74934	70841.3	240408	113517	140904	125551	194964	143385	102029	79901.8	116305	162331	151362	133152	98170.7	104382	115540	91357.8	152243	145912	94109.9	86044.5	106597	82956.8
AASDH	chr4:57204456-57253638	82169.2	53000.9	63750.6	76110.2	62014.8	44165.4	64624.3	58447.6	67196.2	53988.2	49845.4	43044.3	68563	65514.5	61611.9	55892.1	49429.5	73486.1	62018.5	47442.1	99243.3	75964.2	46175.4	77565.1	43929.9	49641.6	36325.6	50106.9	37148.4	31312.8	35869.2	67389.5	49104.7	39927.9	61302.3	72650.8	40487	38383.5	73524.3	42759.6	48307.4	57988.8	56814.3	46596.1	47723.1	50790.5	68192.6	41195.2
AASDHPPT	chr11:105948291-105969419	287674	236533	301356	242973	291207	220664	314415	269587	264998	223208	281933	203307	263552	293795	260469	270261	265624	271884	281942	204464	295903	292554	242395	266519	208956	207834	106552	172561	104151	167120	71403.2	235123	193707	208691	219450	138539	119136	87969	222695	205176	74993.5	254213	128189	116966	186138	275354	224616	181909
AASS	chr7:121713597-121784344	10730	9805.28	7476.2	7593.81	8209.23	4856.71	11407.6	3389.56	15995	6776.88	13863.5	5445.06	12778.6	10806	9989.75	6264.11	3968.2	6769.63	6842.56	5958.65	17849.4	13895.4	17037.2	10408.6	7498.46	7881.64	2379.66	2889.23	6948.61	9964.96	2385.62	9893.68	6130.71	9085.67	8146.12	3123.72	4064.74	5378.52	8495.05	11334.7	5998.66	10740.6	2866.43	2984.79	10442.1	11488.3	3911.84	7125.11
AATF	chr17:35306174-35414171	478995	506385	526570	523643	461659	549510	535086	591489	462061	633991	447892	546809	578380	425121	546984	468392	541829	513622	540973	617616	416282	555745	480713	525500	515668	585568	937328	700926	875843	654381	883771	502539	747203	586063	538416	656045	734996	679243	391373	647175	631174	504126	763040	861451	622165	656147	574093	662736
AATK	chr17:79091095-79139872	392042	674160	564878	1.04E+06	420339	1.31E+06	559757	763618	847005	1.05E+06	938892	670278	372510	623741	554779	366726	662336	337687	420774	660019	530195	423116	483408	592833	671215	740364	327770	743767	1.09E+06	668747	518725	478656	549945	937007	699594	304085	463670	1.20E+06	584985	634393	588797	532121	658374	558101	635715	669054	469353	1.38E+06
AATK-AS1	chr17:79139306-79156964	0	0	0	0	0	0	393.482	0	614.763	561.066	0	0	548.646	0	0	0	0	0	0	0	0	0	0	655.879	0	0	0	0	0	0	0	0	0	0	0	0	0	0	1266.84	734.117	0	0	0	0	0	477.2	0	0
ABAT	chr16:8768443-8878432	172603	196188	121708	219897	146343	356579	201218	162009	201030	303007	198682	233511	146618	186950	173705	128932	175031	133288	151370	207515	155616	212561	119187	194995	223084	144284	64341.1	170581	146547	135153	103230	89948.7	156147	208118	192230	101942	103615	122117	129642	207258	47720	171365	78837.3	104912	175607	128592	147630	202526
ABCA10	chr17:67144147-67240956	1615.6	2160.66	2278.53	1853.63	2377.73	2115.97	2326.45	1625.22	1994.89	1583.95	2447.38	1397.28	1583.02	1795.15	932.823	2809.53	515.985	1053.82	2178.4	849.911	2256.61	1564.75	2081.58	2900.99	755.121	1608.96	1738.68	1028.81	839.223	1227.97	641.614	1472.49	1966.25	700.242	1138.44	0	1765.03	297.955	1103.21	723.777	859.02	2090.19	861.721	1027.13	1518.55	1754.42	853.66	999.067
ABCA11P	chr4:419223-467998	27899.4	26420	27411.6	31603.1	31884.6	24563.7	40673.5	25614.2	27347.3	22516	24298.2	19459.4	25789.1	31966.5	28062	29345.5	16293.6	33731.6	23490.4	30062.5	39214.4	38571.3	33937	31480.3	24873.5	15670.3	25435.3	30526.7	24624	19782	27801.7	35711.6	30971.9	18330.2	24312.8	21446.8	17945.7	19461.6	24398.7	24328.1	28925	34985.1	28668.6	16899.1	25176.8	23809.6	20881.5	16515.2
ABCA12	chr2:215796265-216003151	0	0	0	0	0	0	0	0	0	0	0	0	0	0	0	0	0	0	0	0	0	0	0	0	0	0	0	72.7699	0	0	0	97.5861	0	0	0	0	0	0	0	0	0	0	0	0	0	0	0	0
ABCA13	chr7:48211056-48687091	1053.62	576.635	2954.57	2293.84	5233.43	1640.61	1506.94	4665.68	1080.66	514.414	1759.7	5155.1	850.606	528.421	1981.75	2124.94	2750.89	425.258	3177.8	1115.03	5576.11	5320.16	1271.33	2987	1126.89	715.963	2128.14	2210.79	553.026	814.619	289.661	739.472	5702.43	1349.2	502.537	716.225	758.056	321.036	757.772	892.017	308.971	3935.07	1082.64	1589.22	852.548	1515.44	1673.31	874.852
ABCA17P	chr16:2390922-2476700	259.962	0	212.788	478.703	0	691.235	640.98	549.626	198.405	345.685	423.278	432.477	0	199.859	1141.06	539.597	317.77	768.79	230.927	1056.37	918.879	481.316	0	514.155	0	632.613	0	354.061	501.136	1035.15	596.085	0	917.238	280.25	0	1367.68	1896.18	0	0	888.994	0	1110.92	571.295	1355.26	506.135	0	262.957	179.651
ABCA1	chr9:107543283-107690527	27804	104768	97358.3	65449.2	72141.2	174523	84164.8	121281	55025.6	213753	137863	56710.1	53033.6	46330.5	87352.4	65937.3	58769	44060.7	80020.7	50220.3	97589.2	70931.1	46894.4	81039.5	72877.9	104745	35838.5	47216.5	51908.4	49248.7	24277.1	53220.5	50781.6	84173.8	67621.1	45860.4	38331.8	50643.8	82964.3	53166.2	16887	86895.6	32393.3	26229.5	98240.9	65004.1	52299.8	249267
ABCA2	chr9:139901685-139923374	347190	313299	352907	374806	318098	405358	319732	279382	372020	384873	553220	386027	464516	393363	358286	439751	271864	224773	370984	358737	259146	299520	316525	313506	424988	270556	223014	394855	496171	514114	364084	386145	431835	387836	325675	201264	611992	532433	280973	348453	299534	440015	366123	671839	495367	336831	315874	507209
ABCA3	chr16:2325878-2390747	27401.6	22430.6	27066.7	27840.2	24901.1	24399.2	28204.9	24432.4	33519.4	23439.7	34027.7	23243	41921.7	21715.1	16980	37299.5	23023.7	25072.4	27741.7	24822.2	23076.3	22480.1	29656	24296.1	32650.4	25327.8	23920.2	35081.7	38466.7	48022.8	34206.6	31014.1	27711.2	27062.5	26505.1	20884.4	36570.7	32538.4	24081	37117.4	36193.9	34152	40590.9	41684.8	35437.8	25377.1	31845.2	27767.9
ABCA4	chr1:94458393-94586705	0	0	102.727	0	0	0	0	0	399.836	87.2674	108.367	215.794	0	97.8825	414.704	0	0	0	114.765	352.367	219.702	0	0	0	0	0	0	0	0	106.376	153.777	254.566	0	280.824	0	228.801	319.531	279.595	271.6	144.944	0	0	0	0	0	97.3003	0	0
ABCA5	chr17:67240575-67323323	58538.9	46281	50097.4	58939	48834.4	43341.6	64494.1	49600.5	59326.8	35208.8	64307.1	35175.5	46857.7	60687.6	44897.3	53603	23723.8	47863.2	39507	36559.3	65619.4	70401.4	43273.8	54277.5	36643.6	27731.2	9144.15	26034.8	10660	17474.6	8964.09	46168.8	29273.4	34866.9	26935.5	22984.4	11644.2	15289.5	51523.6	32477.9	12707.2	51722.3	17745.7	15608.3	32408.6	36147.9	29548.2	22427.4
ABCA6	chr17:67074846-67138015	1342.78	1536.06	1617.5	1557.15	1642.51	717.494	1971.03	1325.53	889.77	653.761	1496.21	1876.63	811.266	2949.86	2500.66	1068.36	766.065	1458.47	2343.87	1440.19	2686.26	2098.04	564.001	1824.67	1693.63	0	1372.92	1300.44	161.461	846.456	372.475	1148.29	1713.36	1387.8	895.189	577.716	405.209	689.608	2476.44	615.044	1664.59	1128.6	784.009	936.918	890.867	846.823	988.454	463.934
ABCA7	chr19:1040101-1065570	989393	1.42E+06	1.01E+06	849414	805749	1.03E+06	1.19E+06	616186	1.31E+06	1.46E+06	1.43E+06	277686	1.09E+06	1.43E+06	1.13E+06	620904	1.10E+06	999305	1.03E+06	1.16E+06	642511	1.13E+06	1.17E+06	924006	1.33E+06	718472	1.10E+06	1.59E+06	2.49E+06	1.61E+06	2.08E+06	921514	1.52E+06	1.82E+06	1.26E+06	999209	1.75E+06	1.51E+06	1.21E+06	1.20E+06	1.54E+06	1.30E+06	975148	1.82E+06	1.41E+06	1.44E+06	1.18E+06	2.04E+06
ABCA8	chr17:66863430-66951533	0	0	0	0	0	0	0	0	0	0	0	0	0	0	0	0	0	0	0	0	0	0	0	0	0	0	0	0	0	0	0	0	0	0	0	0	0	0	0	0	0	0	0	0	0	0	0	0
ABCA9	chr17:66970772-67057136	449.313	2014.11	686.707	455.903	819.156	778.609	968.906	698.715	1325.98	1641.96	1027.29	277.717	427.758	689.818	1096.82	317.734	173.238	1545.25	1316.36	1077.4	146.592	1375.17	514.53	887.638	1003.92	1372.89	730.149	683.477	144.83	1320.45	336.429	1041.6	413.538	527.907	817.273	258.144	547.168	313.095	0	544.32	0	1001.53	174.219	1243.55	947.896	872.093	595.635	516.9
ABCB10	chr1:229652328-229694442	123142	134274	141792	127076	144989	102817	132085	140145	132124	112121	140858	98059.3	118527	158122	130219	139268	103179	141848	134253	82437.6	151552	144286	134108	148188	99551.1	86587.9	41022.4	82268.4	40183.3	71561.6	30379.3	112437	105496	78724.9	98226	72914	47830.5	33119.5	94142.1	78590.2	28659.2	142227	48732.4	37100	100908	103093	103022	84556.1
ABCB11	chr2:169779448-169887833	384.793	0	165.51	186.045	213.195	165.528	603.34	392.236	0	114.358	149.655	0	0	144.573	447.868	0	907.178	685.195	168.995	802.112	542.636	565.959	448.886	190.435	0	437.638	0	0	376.051	0	0	0	522.742	864.054	0	343.121	0	0	0	225.368	0	276.745	444.093	0	532.114	309.296	189.364	134.693
ABCB1	chr7:87133178-87342639	75825.3	52940.6	67595	60630.8	66581.1	66415.4	59821.5	35511.7	55505.1	64661.3	70251.5	64947.6	75061.3	72106.1	81967.6	92173.4	41177	65000.7	86651.6	72287.9	34495.2	73334.4	65281.5	68606.9	69870.6	51292.4	29837.8	56730.1	42418.8	59885.4	20725.7	40967.6	59089.2	51837.4	52516.1	56081.7	53815.9	25281.7	35457.6	44948.9	24435.6	63621.9	29842.5	43685.5	69217.1	83214.8	49658.1	52033.2
ABCB4	chr7:87031360-87105019	12041.3	16907	23329.1	16545.8	9861.57	9223.37	12232.7	11620.6	13247.5	8108.57	9068.45	14401.7	20434	5979.33	11374.1	8981.8	13531	14380.5	16283.2	7873.85	18495.4	12644.3	10104.1	12339.1	8609.84	11095.2	5911.93	5668.16	14744.8	12450.8	13242.6	12899.8	17883.5	11744.2	9454.7	11521.3	13452.4	6058.02	15856.3	17556.1	10324.5	14225.7	12080.2	4010.53	14264.1	20184.5	8477.42	11385.8
ABCB5	chr7:20655244-20796637	0	0	393.089	0	0	0	0	0	285.919	0	0	0	202.152	483.831	258.757	0	0	0	371.961	300.24	210.382	0	0	0	0	0	0	139.019	0	0	0	0	0	0	0	0	0	0	0	0	0	0	0	0	0	176.85	0	146.733
ABCB6	chr2:220074487-220083712	46581.3	45578.6	33177.2	31829.3	47656.5	25512.8	44376	44040.3	40187.4	35797.6	47520.4	37018.7	31501.8	40104.8	35299.1	41571.7	37094.4	40494.2	26540.7	32813	32244.2	43498.5	31392.2	32624.7	32120.9	36079.2	57498.4	48888.6	56446	47703.1	78406.5	41668.1	42690.9	39550.9	43592.2	45202.9	69764.6	52292.1	37430.5	42562.6	80570.4	30982	49750.8	77315.7	37524	31181.9	44080.4	51302.2
ABCB7	chrX:74273104-74376132	129282	105045	137215	110318	125630	93989.4	111840	116173	116818	94933.6	114731	121910	106223	119067	114851	104658	96119.9	125472	106369	114886	145453	141162	107710	112610	116405	79933.5	93708.3	143975	100805	91376.5	115838	115220	103430	104982	109057	123603	112745	87285.4	150031	107127	121522	105973	132908	114760	99807.8	115201	124248	90554.8
ABCB8	chr7:150725509-150744869	111100	99244.2	107919	95078.2	104996	80763.6	116630	88742.5	105787	102276	107406	89820.4	159546	91028.8	80239.2	98631.3	89516.6	115683	100131	109766	92876.7	93026.1	107539	74989.2	103911	109478	132256	133684	168016	174763	171901	122198	133911	113508	112393	134984	189456	176590	116947	129273	190163	107826	177294	190649	120349	121589	123352	109950
ABCB9	chr12:123405497-123451056	21170.7	22142.2	12571.4	7929.24	14492.8	12327.9	14390.1	13847.3	12090.6	10429.5	14015.2	6102.13	20224.5	10136.2	12633.3	17360.5	13258.4	12359.6	12604.5	11740.1	7618.45	27043.8	11715.5	11827	14063	7170.16	12977.6	6870.28	26755.5	21548.3	33277.8	13539.5	14585.6	16090.4	14671.4	11277.2	20402.9	10868	9664.11	10969	27452.4	13122.8	23273	12221.6	13508.4	18276	17432.2	16540.6
ABCC10	chr6:43395291-43418163	120630	120662	127204	118263	119938	104227	123736	99532.3	125927	131753	130603	110334	164650	128910	92779.7	127966	111424	118202	122694	137284	109659	92108.7	125144	113098	123694	110600	86235	133455	133260	163507	109180	124894	131024	126955	131361	101275	146273	120419	92869.2	139460	107277	141837	143799	140648	129686	131418	141691	124319
ABCC11	chr16:48200821-48269088	224.548	0	0	781.925	253.4	198.298	0	317.441	0	149.858	0	0	389.807	169.607	242.554	0	0	490.211	0	0	193.94	0	0	0	337.087	0	0	0	219.395	181.021	0	0	0	239.371	0	0	551.475	0	0	0	0	315.67	250.723	562.456	0	339.692	0	0
ABCC12	chr16:48116883-48180681	0	0	0	0	0	0	0	0	0	117.769	0	0	0	0	0	0	0	0	0	0	0	0	0	0	0	0	0	0	0	0	0	0	0	0	0	0	0	0	0	0	0	130.428	0	0	0	0	0	0
ABCC13	chr21:15646119-15673692	4579.25	13047.8	17188.5	4934.79	32516.7	21064.5	7564.75	15972.5	38997.8	9899.54	6861.7	29152.2	11237.9	9719.57	23301.2	5501.56	17343.7	4861.84	7667.65	27154.6	3918.22	10952.7	20570.4	14254.8	28145.4	18909	5181.41	14383.9	35616.7	1314.91	4168.83	23740.7	3235.76	12912.9	24200	29444.2	11652.8	6667.37	82525.9	9860.64	18210.1	18390.2	10122.4	18976.2	5778.69	5980.09	15797.5	2537.5
ABCC1	chr16:16043433-16236930	208640	221901	219939	213657	194057	214170	261597	201462	185840	209367	168555	182218	246325	250787	213861	184238	195022	209062	266149	177696	225697	189956	233095	197190	211274	196929	140427	153653	159686	226700	109901	157671	219801	184277	181582	156979	148526	133740	125031	231411	119253	291705	170230	143033	186953	214697	240025	208052
ABCC2	chr10:101542462-101611662	16298.9	13483	12159.3	21812.9	10465.5	15252	19741.6	15023	18897.1	17147.2	21261.8	12179.1	11590.6	17757.8	13500.5	15622.8	11377.2	17154.8	16611.4	14109	26892.5	17910.4	10777.3	13197.9	10455.2	8346.76	3379.94	11647.1	9699.22	9538.01	8193.45	14819.4	10595.7	20797.9	12429.9	14192.6	14602.6	11758.1	15519.5	12952.3	7011.58	16642.9	10762.1	14443.1	8168.34	15041.5	15321.3	15555.7
ABCC3	chr17:48712217-48769063	45607.3	81569.6	71678.9	59092.6	71377.9	82946.3	37213.1	88507.4	50140.8	85146.8	25857.7	107686	72273.1	52036	51720.1	48533.3	32301.5	67216.6	58600.2	33282.7	32535	47547.1	95974.9	81591.5	109199	102661	104105	60364.3	115884	117247	52695.8	27083.5	47301.1	41772.6	81714	92968.9	95285.9	91896.7	34126.5	69451.5	57458.7	32409.2	51297.2	69450.1	76360.9	107905	63644.3	56888.1
ABCC4	chr13:95672082-95953687	37223.6	32842.4	41008	26933.1	39289.9	28750.2	38433.3	34976	32305.8	27153.5	25936.5	39094.5	52402.9	35381.2	32910	38638.4	21606.5	39741.4	31535.1	39111.7	30961.3	44001.1	31990.3	39662.9	37607.5	22785.6	15481.9	29885.6	29610.3	25294.7	18023.1	27247.5	36089	28747.5	45146.5	27534.1	23837.7	16213.5	33305.6	36571.1	23072.6	33875.2	21173.7	22111.5	38139.3	40785.2	29676	23599.4
ABCC5	chr3:183637723-183735727	321727	358145	228455	577052	204014	536638	408959	284483	320435	449808	347027	282753	216755	477255	461027	196068	262352	188700	284860	336810	314024	344501	322040	431180	384323	213264	173094	337176	359780	255013	175186	343024	206166	426599	259245	185846	235029	174539	267654	276717	173553	343192	206353	275701	349880	302820	265786	316057
ABCC6	chr16:16243421-16317328	44060.1	83467.1	98484.7	95440.6	83061.8	135321	46523.6	81058.1	56420.3	108543	58160.7	56970.1	57117.2	66298.4	104604	36177.6	71042.9	48979.1	86156.2	63481.7	62671.6	72069.6	76419.9	81012.9	61432.6	54361.4	37072.4	85853.8	74173.2	62458.6	54475.9	58488.5	55834.4	93636.9	63905	71070.3	44046.4	49668.7	56246.1	69658.8	49983.7	70534.1	80683.4	69849.2	66555.5	66961.7	79099.4	97796.5
ABCC6P1	chr16:18582569-18609607	538.904	50.5696	167.855	509.161	426.921	396.203	137.751	157.132	147.723	1502.42	478.883	58.3238	108.746	224.462	265.146	1256.46	1099.12	1084.86	240.057	108.653	961.469	558.713	15.5575	1110.84	26.4301	0	10.7273	78.3229	1030.05	37.9046	124.611	67.6929	45.7907	19.2226	0	606.003	2.36641	101.088	798.506	90.117	265.443	453.355	53.572	82.6007	74.9946	227.849	179.435	382.256
ABCC6P2	chr16:14916288-14918559	2957.79	2115.75	3679.84	5853.81	878.109	6969.96	155.016	4967.92	1431.6	1729.73	3665.49	63.1726	1990.02	3140.87	1564.99	5947.33	618.395	1858.09	1125.67	1819.84	3745.44	6200.85	3883.41	3508.97	1756.13	3534.69	93.4096	1954.87	2043.45	2052.42	4646.86	2455.91	2708.74	2098.27	5403.05	3588	243.257	594.509	2295.41	3665.98	1087.17	3725.04	4750.48	5716.73	2245.22	2362	3733.02	2694.35
ABCC8	chr11:17414431-17498449	214.981	0	0	0	0	0	0	0	0	0	0	0	0	0	0	0	0	0	0	0	0	0	0	0	0	0	0	0	209.354	0	0	891.462	0	0	0	0	0	0	0	0	0	0	0	0	0	0	0	0
ABCC9	chr12:21950323-22089628	226.289	93.6063	0	116.678	491.981	96.8764	147.513	295.005	75.5377	126.657	248.997	0	108.373	86.532	139.485	356.721	0	0	0	0	338.192	0	0	219.519	0	0	0	0	324.8	161.203	248.312	285.199	231.467	133.68	150.519	0	135.611	0	0	137.705	876.857	84.5926	131.287	156.699	197.917	187.575	223.145	77.6571
ABCD1	chrX:152990322-153010216	141702	217908	206317	202744	171230	210873	180767	219544	157851	282157	192987	227306	243640	158925	198900	184189	187323	210374	203438	232846	150095	156501	200080	164800	263527	263549	244309	285582	315430	348115	320813	153782	255912	246078	165757	242638	379117	265584	140916	228008	222281	228883	304501	329340	249990	237994	235921	338721
ABCD2	chr12:39945021-40013843	75345.5	61008.3	44923.5	39178.8	50802.6	30131.6	65815.5	34376.9	55774.9	26162.3	55190.1	33659	34971	54559	29453.1	40750.4	26787.3	52092.8	46769.7	42868.7	61944.8	56419	57250	46824.3	32501.4	27234.7	11282.8	27919.6	15596.9	25041.1	13253.3	40052	29519.8	29459.1	45672.8	15634.1	12562.1	12863	35193.6	37366.9	17339.3	56991.8	16401.4	24106.3	34552.5	39883.2	45194.6	29071.7
ABCD3	chr1:94883932-94984219	178900	134716	161708	150594	153776	125545	167038	165443	153954	117727	145824	125932	126181	154465	165447	160647	133449	169597	137292	121838	210041	194558	138540	151074	105102	96730.3	59503.4	108347	44533.4	68154.3	51997.5	147113	131980	109332	111428	103946	85658.5	52847.4	169910	101881	61819.9	144878	83062.1	61111.6	98789.5	141580	123522	103621
ABCD4	chr14:74751979-74769767	147968	135506	141260	135834	147224	115100	145223	126157	133023	132576	147037	113221	153978	134326	132728	114886	104709	136731	123722	127344	146912	140363	133637	115560	132629	132710	119716	166256	163593	158773	136493	154772	158919	156239	133527	125879	197902	155921	155254	141382	142853	152589	166837	185488	148116	153804	151127	118845
ABCE1	chr4:146019155-146050676	220154	142098	183636	141818	188246	112385	171681	151914	171266	102061	156441	132263	131047	159217	141265	159585	125246	193538	164055	126179	251258	208143	141952	177520	92190.5	102358	101255	124707	53703.6	65007.7	77098.5	192413	113586	103010	133170	105063	67346.1	64154.7	181318	110824	86298	142597	108119	61935.8	98416.7	142970	121819	96030
ABCF1	chr6_mann_hap4:1887241-1907381	0	0	0	0	0	0	0	0	0	0	0	0	0	0	0	0	0	0	0	0	0	0	0	0	0	0	0	0	0	0	0	0	0	0	0	0	0	0	0	0	0	0	0	0	0	0	0	0
ABCF1	chr6_qbl_hap6:1832075-1852211	0	0	0	0	0	0	0	0	0	0	0	0	0	0	0	0	0	0	0	0	0	0	0	0	0	0	0	0	0	0	0	0	0	0	0	0	0	0	0	0	0	0	0	0	0	0	0	0
ABCF1	chr6_mcf_hap5:1921023-1941163	0	0	0	0	0	0	0	0	0	0	0	0	0	0	0	0	0	0	0	0	0	0	0	0	0	0	0	0	0	0	0	0	0	0	0	0	0	0	0	0	0	0	0	0	0	0	0	0
ABCF1	chr6_cox_hap2:2051220-2071356	0	0	0	0	0	0	0	0	0	0	0	0	0	0	0	0	0	0	0	0	0	0	0	0	0	0	0	0	0	0	0	0	0	0	0	0	0	0	0	0	0	0	0	0	0	0	0	0
ABCF1	chr6:30539169-30559309	381766	380457	415743	374701	349061	297786	420397	395780	377147	383999	303216	393013	458416	346562	346700	343404	366119	420473	401168	437025	332896	381587	366632	323119	409918	361352	527362	459539	541632	529193	499672	369284	478269	402352	395064	445774	465672	385797	257028	512251	445227	388233	533447	540915	412822	446245	422761	377511
ABCF1	chr6_dbb_hap3:1832804-1852944	0	0	0	0	0	0	0	0	0	0	0	0	0	0	0	0	0	0	0	0	0	0	0	0	0	0	0	0	0	0	0	0	0	0	0	0	0	0	0	0	0	0	0	0	0	0	0	0
ABCF1	chr6_ssto_hap7:1871447-1891586	0	0	0	0	0	0	0	0	0	0	0	0	0	0	0	0	0	0	0	0	0	0	0	0	0	0	0	0	0	0	0	0	0	0	0	0	0	0	0	0	0	0	0	0	0	0	0	0
ABCF2	chr7:150904922-150924317	317752	296195	293974	274747	315284	217622	296450	285367	275821	262781	235373	237651	357094	271752	268937	270304	264005	293829	287990	275732	292075	274304	254354	261840	246740	268099	324462	324685	370073	350910	382492	292356	280437	297534	239236	297730	353151	282688	252116	322829	322406	264072	393778	397676	295514	309976	316116	252799
ABCF3	chr3:183903862-183911795	402445	353799	358864	308112	360366	328416	356133	363963	348894	403143	343116	346873	443729	341330	334992	361583	353195	360622	397474	389277	297504	346548	350556	326104	377842	379505	513178	463413	628704	525950	648974	392948	432709	387482	349519	443582	526253	503961	293833	478956	553298	347881	519865	604899	447934	428422	412172	384781
ABCG1	chr21:43619798-43717354	181209	411281	229612	248071	239518	663347	274791	222114	296668	642576	385765	278593	212941	258236	368171	222083	150973	251465	303694	376660	144193	254061	242460	295822	331592	390832	236385	328422	351108	485707	257596	222275	295560	552203	239793	120629	400027	384305	213850	277907	270933	337370	292984	282505	416131	252683	271067	766297
ABCG2	chr4:89011415-89080011	1958.87	1796.47	3477.15	2217.51	3322.99	3514.67	3390.25	1004.61	2614.32	2310.56	1279.18	5592.82	3521.56	2486.18	8255.3	1609.08	743.661	1730.27	2099.29	3079.96	216.535	1569.93	2676.87	1066.65	10477.7	8204.42	861.217	4330.31	5162.34	3579.35	2841.3	3322.57	3935.93	4553.81	866.715	1828	5696.96	875.036	8927.82	788.968	4597.2	5632.36	1994.2	2374.76	2097.95	179.113	1487.65	3120.67
ABCG4	chr11:119019749-119033374	316.62	0	460.106	0	0	285.782	0	446.532	261.915	0	0	1000.04	0	0	0	0	0	0	0	0	0	0	0	0	461.873	0	0	0	302.879	0	357.674	0	225.922	0	0	1050.13	0	0	0	0	0	440.008	0	0	0	665.963	651.05	219.247
ABCG5	chr2:44039610-44065958	0	0	0	0	0	352.025	0	0	295.504	0	0	0	0	308.844	452.677	0	0	0	0	0	0	0	0	0	0	0	0	0	0	0	0	0	0	0	0	0	0	0	0	0	0	0	0	0	0	0	0	0
ABCG8	chr2:44066102-44105605	0	0	0	0	0	0	0	0	0	0	0	0	0	0	0	0	0	0	0	0	0	0	0	0	0	0	0	0	0	0	0	0	0	0	0	1427.29	0	0	0	0	0	0	0	0	0	0	0	0
ABHD10	chr3:111697827-111712210	236340	139629	205579	190725	183540	129325	173843	168414	176454	134862	158382	152350	149759	200182	175805	173864	163763	191466	176060	141243	266418	247933	173155	209427	107732	112458	155230	171386	91166	90885.5	168787	234262	154268	101533	139633	249333	100082	126205	282987	100360	155643	160095	134201	110513	123594	163627	150546	115031
ABHD11	chr7:73150424-73153190	107014	113374	116029	152110	106231	172861	96803.3	103622	96982.7	138384	103848	122978	122662	136346	141096	99578.5	104103	139955	120652	143569	91652.7	85078.9	97465.1	67774.4	133380	144053	261021	168644	234538	128760	346897	165321	162966	165698	127431	247925	252502	281976	108464	133445	272544	137388	240286	277958	138907	110107	125452	155693
ABHD11-AS1	chr7:73149398-73150330	0	0	4735	2643.7	0	2871.72	1777.77	0	2573.13	0	0	0	2608.8	2370.87	0	0	0	4657.57	2721.43	0	0	0	0	0	4624.22	0	6014.34	4394.15	9058.79	0	3707.25	16405.2	0	3179.61	0	16265	18947.8	7169.93	0	3296.67	0	4401.64	6937.95	3892.84	0	0	0	2239.42
ABHD12	chr20:25275378-25371618	187234	208690	185132	168056	187616	201548	201413	219042	198021	225743	177801	183041	232732	208143	198733	210001	174045	188001	220526	219415	147920	153621	172377	158355	209635	261186	367968	260429	289853	295631	362808	228333	263912	190267	165472	302082	351613	220285	190930	245295	285751	203742	288612	341750	243151	237727	273190	188704
ABHD12B	chr14:51338877-51371688	5867.99	4448.69	6501.96	10140.1	6486.86	10362.3	9398.73	7114.76	6835.74	7293.66	8545.22	8054.8	5510.69	8527.18	6123.68	8565.24	7078.23	4922.59	6524.29	2108.41	5684.44	7358.3	2615.7	5754.12	4848.48	5222.62	543.195	4383.69	5685.76	4466.18	1670.05	6620.02	3619.1	10875.2	8313.71	0	2695.99	3140.4	6781.5	11377.4	0	9163.4	853.633	1006.98	6858.16	4203.25	9564.28	10650.1
ABHD13	chr13:108870762-108886603	132213	100322	139339	165450	123794	133822	134146	122162	150893	101516	143237	106501	72659.7	152841	137992	127728	119393	127561	125910	83761.2	204459	180275	119185	175548	79001.3	75021.6	61613.3	84528.4	34124.8	36960.2	43867	111054	80820.2	74991.7	108485	67483.8	51237	44050.4	150379	67277.4	54199.4	122268	59971.2	51604.5	84802.6	107232	87154.2	91749.4
ABHD14A	chr3:52009041-52015216	266322	208861	165530	243694	203362	160108	223781	188532	117864	214797	248933	240842	299914	177666	188503	220886	175449	227746	200540	249589	217370	231873	307812	200261	181529	263241	694963	284802	399116	458342	523170	345588	308614	260858	247941	432485	407088	335213	282695	335204	864337	186984	395901	478639	245765	293244	258142	211421
ABHD14A-ACY1	chr3:52009041-52023218	12566.1	1.14967	0.627088	89.3654	6.99E-05	0.0094715	0.455406	0.15045	1.08757	7.79E-08	1.49051	0.0947803	0.643798	4.56466	83.0812	0.48104	25065.8	8.03644	0.0165577	3.13E-12	0.0225312	0.162203	17008.5	2.20E-13	514.803	0.0752123	0.000259416	0.396262	9503.75	27585.7	12883.2	0.00178191	0.328821	11564.2	7.80E-13	0.000112985	24301.7	0.00504948	0.0193263	0.139803	1.66E-27	0.422223	0.231788	0.175296	0.663811	0.120919	0.194199	0.0111363
ABHD14B	chr3:52002525-52008646	815545	670190	605317	584049	618847	489980	680550	528310	446273	651797	718002	531595	834242	622003	592799	576289	530525	664040	661343	720091	664004	694275	588782	530063	628477	674549	1.26E+06	718794	812433	1.09E+06	1.28E+06	848946	785467	688240	748500	1.06E+06	1.03E+06	987023	650831	896886	1.64E+06	527679	1.05E+06	1.30E+06	720259	783522	800302	610676
ABHD15	chr17:27887688-27894042	186666	188272	227932	186855	181762	171824	227542	167548	182069	195666	190419	185818	252779	231593	189468	176685	150165	159972	196250	182355	154635	167136	147500	148159	229645	186301	125491	190759	189734	280908	147559	160278	198555	180847	175341	148950	242148	159827	143672	184582	162154	217438	161373	219307	205073	235286	202731	169789
ABHD16A	chr6:31654725-31671137	618546	700490	531044	810360	617608	935278	588610	624873	720492	794744	776254	685533	662156	616798	680650	538219	624675	648478	596759	791287	528450	513932	600437	636385	815026	807727	974759	852724	1.10E+06	841096	1.05E+06	706079	858799	857539	626397	727881	902187	1.08E+06	765433	697955	1.05E+06	663572	887263	924933	721303	818240	675184	909495
ABHD16A	chr6_dbb_hap3:2940297-2956709	0	0	0	0	0	0	0	0	0	0	0	0	0	0	0	0	0	0	0	0	0	0	0	0	0	0	0	0	0	0	0	0	0	0	0	0	0	0	0	0	0	0	0	0	0	0	0	0
ABHD16A	chr6_qbl_hap6:2948368-2964788	0	0	0	0	0	0	0	0	0	0	0	0	0	0	0	0	0	0	0	0	0	0	0	0	0	0	0	0	0	0	0	0	0	0	0	0	0	0	0	0	0	0	0	0	0	0	0	0
ABHD16A	chr6_mcf_hap5:3034405-3050818	0	0	0	0	0	0	0	0	0	0	0	0	0	0	0	0	0	0	0	0	0	0	0	0	0	0	0	0	0	0	0	0	0	0	0	0	0	0	0	0	0	0	0	0	0	0	0	0
ABHD16A	chr6_cox_hap2:3164344-3180755	0	0	0	0	0	0	0	0	0	0	0	0	0	0	0	0	0	0	0	0	0	0	0	0	0	0	0	0	0	0	0	0	0	0	0	0	0	0	0	0	0	0	0	0	0	0	0	0
ABHD16A	chr6_ssto_hap7:2985531-3001955	0	0	0	0	0	0	0	0	0	0	0	0	0	0	0	0	0	0	0	0	0	0	0	0	0	0	0	0	0	0	0	0	0	0	0	0	0	0	0	0	0	0	0	0	0	0	0	0
ABHD16A	chr6_mann_hap4:2997615-3014028	0	0	0	0	0	0	0	0	0	0	0	0	0	0	0	0	0	0	0	0	0	0	0	0	0	0	0	0	0	0	0	0	0	0	0	0	0	0	0	0	0	0	0	0	0	0	0	0
ABHD16B	chr20:62492565-62494341	170178	183696	166487	177351	144217	173839	161705	105534	155119	139743	200374	202504	175690	168180	127998	138092	121245	155466	128119	172594	176111	144496	200986	130185	162076	173726	231560	192195	250237	278601	320982	212552	241220	204386	162964	208104	269468	202267	158894	205462	235313	190202	252819	311920	189817	143054	172493	174831
ABHD1	chr2:27346656-27353680	3117.69	3465.22	2997.53	4814.3	6252.71	5668.07	5539.7	2209.45	4471.48	5642.55	7560.42	4992.3	5183.46	2991.67	3976.99	3956.53	4891.36	4701.7	2772.39	4186.68	3735.26	2636.93	4195.99	0	3454.65	0	4769.71	6515.05	4511.35	8620.51	3590.59	14355.7	4485.64	5723.66	1217.22	10562.3	3763.37	11745.5	3059.03	6842.88	4544.61	8294.77	7560.09	10778.5	4758.08	7288.1	4865.68	4396.9
ABHD2	chr15:89631380-89745591	681702	941999	878724	897699	908158	1.99E+06	1.06E+06	1.26E+06	755424	1.22E+06	743560	1.03E+06	785335	892153	910967	827547	978296	813818	1.51E+06	796024	667711	892967	826469	1.16E+06	1.07E+06	1.04E+06	391321	928183	952033	870901	472466	638051	1.15E+06	1.09E+06	831782	337215	549050	628557	495946	965784	288575	1.08E+06	540014	504866	927625	1.15E+06	905355	1.87E+06
ABHD3	chr18:19230857-19284766	514083	482879	475061	694062	507080	756121	616088	543776	700573	648788	725701	379361	389072	541535	696745	562352	559243	566451	504847	418051	720136	594708	481664	690413	476717	418689	288356	394051	312355	366726	161346	548540	454833	543340	487636	278580	290944	268927	629474	416689	151167	541469	259013	294550	520876	585056	390173	613890
ABHD4	chr14:23067146-23081265	328476	421345	351091	503588	430674	610651	380340	416376	368517	582662	437630	466116	393243	431025	509619	364470	441008	306478	397092	433223	259451	411818	352241	407428	501132	445164	330612	454705	718815	448489	566517	346914	422204	573895	358552	306990	480611	672334	501698	443791	519515	435515	445504	556835	521020	464507	409143	574178
ABHD5	chr3:43732374-43764217	321440	400265	392888	534545	293716	756526	414235	353727	407216	544877	383884	451082	290273	423672	545059	362058	474221	301017	385979	307049	304542	408833	292662	482604	378392	333220	155510	323726	392270	186982	280692	298462	325917	437300	245727	153390	240972	343288	405535	306828	200374	306796	248871	242341	276396	400209	324836	477368
ABHD6	chr3:58223258-58280461	58788	65230.6	76395.5	57267.4	75163	63721.6	80692.6	83968.5	54225.5	85963.3	64758.6	60883.6	77005	68754.9	66272.1	70286.5	63179.5	76373	63557.6	59965	71866.3	65119.7	66415.9	76105.3	65088.9	72392	58134.1	77173.5	54706.9	69318.2	59373.2	68417.5	73856.6	67552.2	69306.5	90309.2	78210.1	56449	49877.3	65474.3	74428.7	67523.4	82435	57045.4	69758.5	77471.4	70577	63522
ABHD8	chr19:17402939-17414282	179110	212176	200980	209325	162867	239397	184686	170112	156348	214451	192174	201671	208701	186799	176932	169284	182018	167544	184625	232945	170456	195846	186212	160657	191688	248295	372120	330464	312547	258328	490955	204713	225714	212756	201925	281506	334496	290173	215137	235596	342180	211724	319460	367836	280872	240612	252683	235250
ABI1	chr10:27035524-27150016	751836	694722	787596	898431	699322	893620	797527	798814	783767	703463	791235	673203	621464	771215	880671	733954	727781	700723	780927	655529	820329	890582	677719	950966	703571	630909	335579	606294	492547	479415	362720	694839	646946	662783	651544	430944	490922	460084	733997	609400	355931	701483	495899	437625	631687	754646	633720	712553
ABI2	chr2:204193002-204296892	87949.6	65541.3	68359	62839.4	69414.3	50883.6	86612.5	63571.2	79473.7	55721.4	71574.6	52468.8	71979.8	67750.4	57915.4	77977.8	42727.4	76544	58108.8	58141.4	70250.8	96200.6	67377	72629.5	48417.2	54327.9	30918.7	46201	40033.8	55082.5	28555.1	71722.8	46020.3	55178.2	55806.9	30675.4	39335.2	32264.5	45099.9	66931.6	49432.1	68048.2	37920.3	32210.5	55045.9	74866.4	65436.2	45029.5
ABI3	chr17:47287588-47300587	424538	389549	545534	417229	599057	589221	456400	657406	374547	632316	473174	608976	594323	428365	563939	732214	428523	565068	532297	478225	410061	343666	507643	537977	700121	667915	1.40E+06	687097	561769	1.01E+06	1.05E+06	556502	977088	519145	426849	1.18E+06	1.29E+06	864144	442236	680959	917561	598326	764604	1.08E+06	683214	708948	610299	563043
ABI3BP	chr3:100468178-100712334	375.136	0	338.146	363.831	412.829	0	346.036	237.994	516.016	544.073	0	333.952	0	552.867	209.401	563.796	0	274.629	161.104	263.548	166.628	509.887	433.657	172.289	0	429.425	272.82	0	0	423.825	0	327.339	128.284	0	1054.39	305.773	222.556	0	0	0	0	278.144	0	0	498.237	432.295	376.157	135.441
ABL1	chr9:133589267-133763062	109701	119763	141325	102018	124569	116870	142084	127318	98994.3	135610	110790	132806	163406	106810	110975	111016	112462	125597	138004	129200	100120	104166	130828	111675	133217	116662	97903.4	113703	103958	168964	77713.5	96308.3	132993	123552	103493	108030	124534	78623.6	61197.2	142728	77596.9	133050	108020	94500.6	138352	145822	131586	113113
ABL2	chr1:179068461-179198819	39660.1	36494.7	40082.2	33956.2	28861.7	33151.4	45873.1	33255.5	37308.7	30290.8	34450.1	28027.3	37136.1	37079.7	33543	32910.3	30204.7	40144.2	40092.9	34463.3	42692.6	37379.7	30173.3	33902.6	34700.5	23566.9	18722.6	22641.3	23138	32482.6	15247.1	32058.6	25598.5	32590.9	28147.6	18436.7	19220.9	19376.9	24665.8	33934.4	18547.2	36588	21154.6	20454.1	27743.4	34856.1	29700.7	31225.9
ABLIM1	chr10:116190868-116444414	885437	654819	546431	501008	617016	403995	841694	553687	694929	407334	565991	460840	762152	574240	422664	521704	481639	800292	593188	605869	716934	843165	638559	549907	455093	521729	358119	559007	513927	621922	328164	666672	434772	552705	553944	387942	442554	288421	379614	700161	579792	541704	463847	390966	469736	682284	674733	542726
ABLIM2	chr4:7967036-8160559	8263.71	6667.07	6430.11	3567.81	6518.27	6884.08	9648.82	5549.17	8723.27	7796.96	7866.02	3875.02	7905.44	6874.04	3649.47	4730.24	3997.28	6036.9	8589.59	7495.74	6038.06	2967.64	6956.11	9997.85	7681.99	3575.4	6843.54	8935.83	5214.02	19779.9	4912.82	6215.75	6140.96	7520.27	4188.78	10785.1	12906.7	9741.11	4061.48	11956.9	7368.36	6936.54	12502.3	10499.8	7246.11	9248.19	5825.97	6528.85
ABLIM3	chr5:148521053-148639999	30222.4	35223.1	38521.4	21731.4	30500.6	20880.1	16304.8	33046.5	18947.1	26346.2	8191.01	61650	43854.4	25809	12928.2	23335.2	10373	10256	18294.9	24589	7465.96	20341.2	26641	26800.4	78821	27913	18657.2	25371.9	48557.5	41941	35207.7	8129.65	32120.8	26842.4	29100.2	32900.9	26958.7	26359.4	21655.6	50339.1	27789.1	12204.3	21486.2	14088.7	40056.9	36256.9	25243.6	12001.6
ABO	chr9:136130562-136150630	2271.9	5850.35	6658.09	71979.7	36752.6	48559.4	2108.19	5735.81	1225.37	47941.9	52449.1	5973.7	6614.71	14385.4	5797.11	3650	4585.79	59459.7	9944.23	5981.39	4687.84	11184.2	8913.08	6748.62	5416.78	11614.8	3568.19	8005.92	13289.6	1265.92	887.124	4481.98	6478.59	78421.7	60754.7	9883.51	4540.14	3328.34	36752.1	3145.53	4399.21	9895.92	4024.55	927.866	2216.86	84307.4	86036.2	4324.82
ABP1	chr7:150549572-150558379	20245.2	13117.4	2570.38	85112.7	5754.47	88572	11515	1584.19	34288.4	6128.61	67794.4	77647.3	10803.4	26362.2	34427.9	49954.2	21472.6	34031.9	25171.4	9561.05	8515.61	2836.96	20471.9	7150.57	31731.5	40452.5	31797.1	2884.83	5263.25	2749.94	1580.4	57353.4	2952.77	49600.4	28812.8	88442.4	42445.5	17794.1	829.696	23821.7	78287.1	56582.9	33183.4	16031	3723.79	15333	11775.1	21170.8
ABRA	chr8:107771710-107782472	0	0	0	0	0	576.231	211.293	219.927	455.4	193.496	0	0	0	252.598	0	0	384.757	0	0	0	0	325.687	0	0	0	0	0	0	0	0	745.29	289.104	0	381.191	0	0	0	691.879	1531.2	0	0	245.112	767.214	455.218	901.425	0	0	232.619
ABR	chr17:906758-1090616	603558	715443	653998	842029	615296	922081	702083	709010	698656	938749	638342	750589	745931	631937	691136	631968	606090	637868	727765	797692	528698	655298	577559	668118	837800	633954	541227	714511	933597	776892	661434	512902	668404	939962	570336	484701	745472	812501	512278	715518	403309	779958	779027	790954	758830	781028	738199	854729
ABT1	chr6:26597170-26600277	397473	339777	424643	410427	376304	401649	401977	314586	379870	337285	404427	401065	381873	373143	395006	311960	300518	389327	340556	413383	409996	384087	356347	384164	384799	371221	612150	454429	497700	386868	513909	449797	475640	427489	341919	581241	528885	555487	552115	460090	694926	438487	544576	623475	431712	455880	414503	385669
ABTB1	chr3:127391780-127399769	5.21E+06	7.71E+06	6.23E+06	9.23E+06	7.01E+06	1.26E+07	5.87E+06	6.43E+06	7.44E+06	9.65E+06	8.40E+06	9.66E+06	5.65E+06	6.64E+06	8.50E+06	5.25E+06	7.73E+06	4.76E+06	6.30E+06	7.25E+06	5.25E+06	6.08E+06	6.67E+06	6.65E+06	8.16E+06	8.81E+06	1.39E+07	1.09E+07	1.67E+07	7.90E+06	1.73E+07	7.87E+06	8.64E+06	1.07E+07	8.31E+06	9.05E+06	1.09E+07	1.64E+07	8.96E+06	6.93E+06	1.36E+07	7.06E+06	1.03E+07	1.01E+07	8.92E+06	7.35E+06	7.45E+06	1.28E+07
ABTB2	chr11:34172533-34379555	23334.9	43063.9	34381.7	30187.3	17234.4	40545.6	21815.8	20212.7	17131.9	49372	18568.7	28671.7	38352.3	40716.7	15319.1	26266.3	17958.3	21029.4	31901.6	39492.8	17333.5	22929.1	37364.4	28554.3	30452.1	25892.9	15280.2	26949	18272.6	24497.3	14186.5	24743	29187.5	27497.9	23708.2	46461.5	23339.9	10652.8	32486.5	22565.7	8854.93	52648	15429.6	35224.7	14288.9	54439.1	33775	29630.7
ACAA1	chr3:38164200-38178733	1.03E+06	1.11E+06	1.03E+06	1.58E+06	1.05E+06	1.31E+06	1.05E+06	1.19E+06	1.10E+06	1.24E+06	1.40E+06	1.23E+06	1.12E+06	1.13E+06	1.23E+06	946617	1.28E+06	1.08E+06	1.03E+06	1.18E+06	1.38E+06	1.16E+06	1.06E+06	1.18E+06	1.12E+06	1.33E+06	2.13E+06	1.59E+06	2.10E+06	1.27E+06	2.56E+06	1.34E+06	1.41E+06	1.32E+06	1.25E+06	1.90E+06	1.69E+06	2.06E+06	1.60E+06	1.15E+06	1.94E+06	1.29E+06	2.05E+06	2.20E+06	1.32E+06	1.23E+06	1.16E+06	1.80E+06
ACAA2	chr18:47309873-47340251	290963	313259	397721	314689	318361	300505	294925	309649	231456	289328	321720	302334	291002	285957	281885	311743	252092	341814	265780	303230	355222	327715	302123	332303	315418	285918	413967	389370	294476	257575	440040	283068	365043	295812	333618	456989	347838	256398	306177	321712	253275	388263	411213	445086	324357	325737	252219	214776
ACACA	chr17:35441926-35766902	36935.8	30720.7	42632.3	25173.7	31150.9	22013.2	42408.6	36526.3	25511.6	28433.5	31490.2	26619.2	41732.8	34010.6	29456.2	32422.4	26005.7	42960.6	47014.6	35257.9	29256.7	38829.5	26208.9	31857.4	31678.1	22937.1	17150.7	29827.3	23572.9	35274.1	20396	24464.7	31301.9	31132.9	27865.8	17356.9	27014.5	18829.7	18151.9	36435.2	25691.7	37457.4	32564.1	28651.8	26708.7	37793.1	37070.2	34584
ACACB	chr12:109577201-109706030	40176.3	48264.7	49903.7	26603.7	33638.7	41506.3	44779.4	32806.3	27079.9	38055.4	37797	27058.2	57925.7	51597.4	32982.4	44876.3	30265.3	48085.3	34897.1	48328.4	38476.9	39572.5	46335.2	43412.4	31491.8	35845.6	39748.2	36256.8	39095.7	53419.2	44947.8	39876.9	31117.9	42797	39568.3	49367.8	45311.8	24832.5	30339.1	41470.5	36180.3	63849	44287.7	35060.9	44892.1	52075.7	54821.1	33358.9
ACAD10	chr12:112123856-112194911	144395	133856	131956	130159	150132	134167	144474	138033	139364	144660	135324	124304	150593	139868	120184	110624	140338	155478	150098	140245	138603	127767	161825	101489	127283	140857	150195	159841	174556	172800	223447	143616	154542	162736	120824	131507	173474	171503	138093	171885	181141	138081	166906	186876	141214	138703	145832	132488
ACAD11	chr3:132276981-132378975	60849.5	58594.6	63107.3	56698.9	65783.9	40134.6	76675.3	62588.6	68890.7	52373.5	77202.3	36772.8	77321.2	58097.9	53966.8	79557.9	46445	42321.4	54887.6	47627	95142	70021.3	62366.1	49854.4	64815.4	49143.4	51508.3	61935.3	53504.8	49622	37098.7	80314.3	54930.1	60611	45548.5	40475	61014.9	50617.3	66866.2	55538.1	51396.3	67897.3	56995.9	53155.8	59342.7	57998.2	52402.9	44242.9
ACAD8	chr11:134123433-134135746	213495	191941	180905	224371	216081	272840	196067	206057	229707	253257	199898	213022	212307	193784	168059	238482	201276	199347	194357	213117	194998	188078	223608	178310	173337	188242	218680	221509	201445	212901	207812	221093	185921	195817	182365	183858	252406	211507	174386	189974	175483	210734	217609	211843	205279	206389	192096	156802
ACAD9	chr3:128598332-128631957	169736	142897	174774	158140	146628	114634	175024	195113	146713	165662	152839	145721	200960	154738	151379	152632	129689	171326	157981	185210	174823	173681	168335	135458	168398	180501	231294	210879	223939	219983	238348	184234	206837	159173	154798	232824	475638	209888	162634	202083	231868	165943	244267	270173	195268	183212	163366	171253
ACADL	chr2:211052715-211090215	397.102	0	0	0	0	346.166	0	0	0	0	0	0	381.191	0	0	0	0	0	0	0	0	0	0	0	0	0	0	0	0	0	0	0	0	0	0	0	0	0	0	0	0	0	0	0	0	0	0	0
ACADM	chr1:76190042-76229355	178196	105920	167923	123990	149045	128262	158381	147530	167773	123361	130811	107243	119736	129953	134123	175267	114901	193498	169618	107041	210024	209884	148383	185162	75341.1	110353	105720	146545	73585.3	54916.5	69509.8	184370	156174	95482.7	93749.2	128150	72204.6	68338.7	197859	99610.9	65681	145743	89843	90699.2	132399	127275	135813	96342
ACADS	chr12:121163570-121177811	138505	139669	155017	119899	134932	139748	144959	141649	139545	166087	183094	174792	174795	136513	146436	125582	104568	155038	142431	184610	132067	117095	153105	134766	162650	193277	442906	227585	242118	263938	355314	197283	213400	181524	173081	313880	301752	281277	155618	190794	363768	161828	286741	299289	188772	184672	194371	147368
ACADSB	chr10:124768428-124817806	77584.5	61042.8	78295	59778.2	68406.6	53429.3	80629.6	62405.5	77156.1	49283.1	72728	44795.7	61112.9	70404	56944.5	79782.3	56203.1	71438.8	66615.6	54031.6	84199.9	95315.8	61693	77058.3	38565	41015.4	31157.2	44989.9	18573.8	31590.6	21961.5	61956.8	41931.9	47823.7	43829.4	42736.9	24973	22418.8	43523.5	51691.5	24984.4	69680.2	36436.3	27684.8	48150.5	54106.6	54511.8	37936.8
ACADVL	chr17:7123152-7128585	1.30E+06	1.58E+06	1.35E+06	1.42E+06	1.04E+06	1.33E+06	1.43E+06	1.51E+06	1.31E+06	1.61E+06	1.68E+06	1.62E+06	1.53E+06	1.20E+06	1.12E+06	1.11E+06	1.46E+06	1.44E+06	1.38E+06	1.38E+06	1.15E+06	1.42E+06	1.44E+06	1.25E+06	1.50E+06	1.51E+06	2.39E+06	2.09E+06	2.11E+06	1.66E+06	3.05E+06	1.59E+06	1.89E+06	1.47E+06	1.38E+06	2.27E+06	2.07E+06	2.27E+06	1.36E+06	1.45E+06	1.63E+06	1.39E+06	2.58E+06	2.71E+06	1.86E+06	1.52E+06	1.22E+06	1.46E+06
ACAN	chr15:89346673-89418585	223.111	197.891	252.699	294.904	385.951	302.672	531.169	240.694	362.777	159.729	192.337	0	471.404	84.763	0	0	0	81.4766	0	297.17	274.101	384.309	147.035	0	326.463	0	0	318	0	94.6719	531.323	227.287	79.8542	232.253	0	0	686.816	0	0	367.382	0	78.1955	0	0	227.946	82.0425	114.091	79.0494
ACAP1	chr17:7239847-7254793	2.15E+06	2.31E+06	1.75E+06	1.93E+06	1.65E+06	2.03E+06	1.98E+06	1.62E+06	1.94E+06	1.84E+06	2.62E+06	1.72E+06	2.41E+06	1.80E+06	1.39E+06	1.86E+06	1.45E+06	1.95E+06	1.84E+06	2.15E+06	1.71E+06	1.62E+06	1.85E+06	1.48E+06	2.02E+06	2.00E+06	3.07E+06	2.85E+06	4.01E+06	3.08E+06	4.49E+06	2.44E+06	2.21E+06	2.53E+06	2.23E+06	2.71E+06	3.91E+06	3.64E+06	1.84E+06	2.11E+06	4.28E+06	2.14E+06	3.35E+06	3.87E+06	2.47E+06	2.44E+06	2.42E+06	2.81E+06
ACAP2	chr3:194995464-195163817	622639	655700	795774	847973	699556	971062	850260	842104	755865	742773	757484	569096	512867	874400	861744	706309	686981	650609	765051	544917	723680	811251	619193	905656	668994	545548	255756	474292	283952	346799	221251	591691	521108	615623	559672	305582	264230	291408	698353	484163	218275	689880	261763	264043	562358	668277	552486	832235
ACAP3	chr1:1227763-1243269	294526	375711	342277	330138	285509	345036	321997	298951	327853	383010	405575	347880	416934	363293	331375	324173	321726	319810	336552	349576	295781	285333	337173	286330	312285	339435	471833	494051	499333	480725	792179	413183	435037	403815	310851	459299	631851	605226	339685	358165	652953	350198	586016	672461	487888	412163	411076	426283
ACAT1	chr11:107992257-108018891	96932.6	48512.1	124259	103077	68652	51424.8	80334.5	64325	87622.9	48494	67736	99161.6	53667.7	57991.9	68410.2	109449	71322.7	113887	66017.1	84980.1	191451	151999	54591.1	94152.3	40465.9	53553	154690	111629	62595.4	27554.5	115614	122920	103142	62485.5	84600.6	165740	60835.1	101982	180860	69948.7	106935	76829.2	169921	108777	60767.6	60358.5	93128.8	63927.7
ACAT2	chr6:160182988-160200087	191852	105457	151298	114407	118543	90805	109770	93118.7	151688	111608	147355	163542	118184	139911	140241	137459	148294	172940	140697	135757	193970	150898	168443	138128	106019	107910	165076	187139	146742	97655	228719	218230	154327	113701	153399	198083	163992	199318	191408	156975	212788	132520	214050	204838	128013	120066	166062	134823
ACBD3	chr1:226332379-226374423	251894	197558	262609	243179	209179	226777	253700	243339	195004	218285	210032	195616	202335	229458	251446	197033	194548	192092	229966	174795	258217	265425	188646	241239	184826	152157	94803.7	146863	92677	118331	62505	188489	160369	175996	136749	110898	100622	80205.2	170269	154864	64276.3	216771	107039	77753.3	173582	207199	179851	168454
ACBD4	chr17:43209966-43221543	196010	201083	140419	176705	136457	133253	186809	148848	193090	148962	202992	143561	192176	150495	130042	130529	158047	162360	151478	181642	183919	145925	183493	128710	139414	160589	215507	220396	258766	254186	384522	250240	173110	184955	180193	191506	309577	288027	170076	210582	477582	193881	286089	304093	187333	175519	211415	176467
ACBD5	chr10:27484142-27531068	146902	128588	169863	164396	176948	158904	164147	174069	132147	140020	142815	127592	113912	163183	164640	178715	130538	152135	173211	117046	156245	158878	122950	206671	140162	101118	71793.3	115157	66408.5	76026	69613.2	136290	131768	113226	118502	78428.5	109486	71979.9	130454	108155	47552.4	160152	75326.4	72025.3	148442	124271	131136	135252
ACBD6	chr1:180257351-180472022	214683	166951	170876	171404	169153	140300	179309	184517	196879	180890	187068	165378	219195	180609	154479	181413	131547	223190	165051	210873	198550	182997	196144	171212	167005	197348	366625	220923	217195	200180	244951	232378	219575	168130	123912	269307	243398	190019	214206	191760	336523	175663	238250	237380	190072	177320	167808	152448
ACBD7	chr10:15117473-15130775	1195.06	0	2470.57	3064.61	652.979	521.084	2128.53	584.608	819.848	865.125	1826.81	559.111	1129.24	922.586	1086.4	1564.01	2080.7	448.593	791.612	871.498	865.43	1789.12	1041.25	1729.61	509.128	691.596	1521.53	2295.02	1703.7	1972.95	320.865	766.678	1840.93	708.646	814.384	1447.75	2128.96	1237.26	2070.66	0	5045.08	1350.69	1027.74	0	802.535	1944.88	1195.29	816.771
ACCN1	chr17:31340105-32483825	0	0	0	0	0	0	0	0	0	0	0	0	0	0	0	0	0	0	0	0	0	0	0	0	0	0	0	0	0	0	0	0	0	0	0	0	0	0	0	0	0	0	0	0	0	248.911	0	0
ACCN2	chr12:50451486-50477394	12029.3	5078.02	3338.72	3157.72	6731.12	2749.9	7926.77	13684.8	5162.66	6105.66	8369.74	4434.04	3445.64	5845.8	2813.98	6610.87	8173.22	10162.4	5912.29	5168.02	9291.2	2987.78	5095.26	2370.49	1634.86	13967.7	4038.4	8138.3	7806.61	4426.68	18408.9	7685.5	2362.36	8136.35	5129.19	6910.58	16971.4	10072.2	8129.96	8103.36	13273.9	4060.71	5285.02	4833.24	1934.47	1786.54	9406.42	5725.33
ACCN3	chr7:150745604-150749843	31133.6	35899.4	14474.6	24244.2	10374.8	15593.5	31305.3	23681.1	26744.7	18344.5	45690.7	19915.9	39496.2	16671.6	14447.9	26960.6	23370.3	37280.4	22276.8	19269.8	30850.4	29199	29164.3	14267.5	9229.95	8256.95	33730.9	45451.8	46990.3	42277.3	63597.6	41181.8	23917.9	23747.4	27016.8	36488.6	50759.1	35203	27937.9	28642.9	96689	32681.2	54296.2	56010.6	29172.9	26278.3	39584.3	34814.6
ACCN4	chr2:220378891-220403494	412.313	0	0	353.169	483.599	391.318	480.929	0	0	0	387.806	0	0	0	408.69	0	0	0	0	0	0	0	0	394.817	590.364	0	1527.13	0	0	0	0	0	0	0	0	709.793	0	912.659	0	444.742	0	577.72	434.849	512.681	0	585.333	0	0
ACCN5	chr4:156750880-156787425	0	0	0	0	0	0	0	0	0	0	0	0	0	0	0	0	0	0	0	0	0	0	0	0	0	0	0	0	0	0	0	0	0	0	0	0	0	0	0	0	0	0	0	0	0	0	0	0
ACCS	chr11:44087728-44105569	70444	56649	96628.5	67047.4	218886	71201.9	109795	77839.7	80105.8	71125.7	247137	228938	79496.3	98356	82480.8	53541.3	88073.4	119721	96828.3	55984.9	110434	76783.5	71255.1	69892.5	94925.9	66626.5	249539	137969	79518	102770	439609	270491	116202	108143	85583.4	104160	385784	135005	106879	88483.9	280182	118499	315586	107082	254786	132272	135096	218382
ACCSL	chr11:44069530-44081527	0	0	1418.35	536.648	0	519.94	0	0	0	0	0	1996.85	512.858	0	0	1204.84	0	0	0	0	0	536.102	0	2265.82	1813.72	0	490.395	0	1707.12	0	0	0	0	0	1742	0	712.962	0	0	662.497	1160.45	2500.71	1317.04	759.245	0	1335.84	0	410.872
ACD	chr16:67691414-67694718	230187	252746	219888	231036	222209	274796	235381	234173	292692	267058	279939	248434	285796	212097	219686	204176	201347	214030	209526	246845	186181	228850	226348	190883	244910	232728	455037	320116	423949	429753	581203	269706	323914	298644	270691	389782	435528	431595	229079	332072	473894	267429	374923	443624	323704	304108	301726	285097
ACE2	chrX:15579155-15620192	255.195	0	0	0	0	0	0	0	171.707	0	190.61	0	0	0	0	0	0	0	0	0	0	0	0	252.266	0	0	0	0	0	0	0	0	0	291.044	0	0	0	0	0	0	0	0	0	0	0	209.844	248.979	0
ACE	chr17:61554421-61575741	19328.4	15610.8	19986	9379.35	8433.47	10272.3	12511.3	12690.2	17683.5	14966.6	18856.8	7108.76	20075.6	9997.09	9387.68	8868.9	9535.58	14089.8	12055.8	15508.7	8193.67	11412.5	13142.1	15210.9	13438.1	9451.64	14760.9	16464.5	25543.3	31801	15167.3	7923.86	14090.8	20978.8	28511.4	9955.48	29829.5	20368.6	6600.29	19550.7	20794.3	25668	15196.2	45383.1	22104.1	16531.1	17318.7	17703.9
ACER1	chr19:6306509-6333640	7512.06	9953.93	6921.56	6605.28	5667.15	2236.9	7421.2	15261.6	8975.52	17839.8	7392.3	6231.29	11786	9563.01	6527.92	1280.26	1564.19	4710.45	11093.8	6743.29	8620.98	5594.2	6494.76	8400.28	3790.07	3161.99	10878.3	12053.2	9602.44	9278.67	15823.7	18719.1	3576.85	2620.76	1925.32	2153.56	16576.1	13676.5	12602.4	11000.3	14847.2	7029.1	17985.2	6328.76	4994.86	9393.46	20570.8	7820.54
ACER2	chr9:19408924-19452500	14068.1	13943.2	9906.62	11609.2	9008.27	5789.7	10718.6	10418.1	12745.6	9859.34	7782.36	5729.64	14363	13331.6	13937.3	13580.2	11112	13371.5	7879.73	12643.9	16857.3	14301.8	12427.2	12775.3	13336.1	11969	269.419	4868.14	2107.44	3675.62	814.852	9187.53	5560.18	7763.66	7859.9	0	2645.85	3753.95	8239.5	10779.9	1418.68	8272.05	1631.25	970.232	5839.92	9520.32	6257.34	5034.42
ACER3	chr11:76571916-76734850	67446.5	59301.9	109508	68623.9	84852.5	62356	80114	104309	51774.9	73448.8	65839.7	78973.2	79408.6	93553.4	80634.8	97362.6	83418.3	86938.2	98283.2	59480.7	104340	92863.4	63785.4	90720.7	71874.4	62594.4	32072.4	54970	28219.1	41629.1	45264.6	48064.3	44480.9	42722.1	51728	39274.8	56880.1	34287.4	83891.8	54061.3	36544.8	82089.1	56959.6	44826.6	51666.6	66634.9	87311.3	55500.6
ACHE	chr7:100487614-100493541	2440.56	1098.83	4192.31	2040.24	7241.1	2856.12	3139.63	2739.07	8585.84	5089.26	1162.69	11599.1	2401.88	3171.42	13989.9	1830.8	0	1917.87	2059.42	3982.14	1393.94	1439.36	5320.8	3564.81	13432.5	3871	3257.8	2199.84	8265.9	1096.77	3115.1	669.185	925.615	2776.54	9208.18	6342.03	6018.4	9831.18	13452.9	4825.71	7199.84	2525.05	1856.36	3305.85	1458.69	1871.18	4554.95	841.272
ACIN1	chr14:23527773-23564823	1.19E+06	1.33E+06	1.12E+06	1.38E+06	1.08E+06	1.33E+06	1.33E+06	1.31E+06	1.29E+06	1.37E+06	1.27E+06	1.17E+06	1.31E+06	1.19E+06	1.14E+06	1.09E+06	1.11E+06	1.16E+06	1.14E+06	1.32E+06	1.12E+06	1.19E+06	1.18E+06	1.15E+06	1.33E+06	1.23E+06	1.57E+06	1.43E+06	1.70E+06	1.48E+06	1.54E+06	1.35E+06	1.41E+06	1.31E+06	1.14E+06	1.34E+06	1.65E+06	1.61E+06	1.21E+06	1.34E+06	1.45E+06	1.34E+06	1.64E+06	1.74E+06	1.48E+06	1.37E+06	1.35E+06	1.54E+06
ACLY	chr17:40023178-40075272	550479	521740	652104	509474	546280	583061	643945	595035	520318	587543	478109	514774	682337	555015	545226	539300	561797	551358	633753	590259	425444	538410	537819	534453	612439	566645	413042	531564	521700	681830	318690	403295	588138	606409	508368	369340	420331	392875	295782	665014	225272	676074	499949	449097	597011	599228	589255	569918
ACMSD	chr2:135596185-135659602	0	0	0	772.561	0	0	0	0	0	0	664.775	0	0	0	0	0	999.094	0	1493.54	0	0	777.665	0	2437.29	0	0	0	0	0	0	0	775.556	0	0	0	0	2028.5	0	0	950.973	0	0	0	0	0	0	0	0
ACN9	chr7:96745904-96811075	85695.9	59025.9	64614.3	55746.9	76662.4	51460.5	55127.2	53843.9	72970	55770.7	78677.3	52541.4	62651.1	66148	55647.5	73135.3	45278.4	66146.9	65097.6	61419.9	120905	60961.9	53273.5	82992.8	35314.4	44379	56894	70362.8	56815.4	45503.5	64112	106261	59708.9	43400.7	100315	88741.5	49022.7	54249.7	90325	49280.3	90664.5	40687.9	64883.5	47674.1	56206.7	60533.5	60773.2	81996.4
ACO1	chr9:32384600-32450832	62339.8	72786.4	81691.3	49759.5	63905.4	55753.1	76101	75320	60140.1	67767.4	56081.6	54417.2	76134.8	57974	61739.8	67545.3	62337.3	72335.2	78802.1	65845.3	61598.7	72370.4	75055.5	57374	78560.8	71220.7	66676.3	70079.5	79747.1	99413.5	61004	56770.1	66128.2	63355.7	48365.8	59827.1	58933.2	62889.5	37556.1	61383.6	55811.2	65284.8	65674.4	76354.5	67058.8	84117	74101.2	59218.4
ACO2	chr22:41865128-41924993	527676	516189	616470	464497	539591	422680	521870	596062	463275	576538	403925	574912	636973	423246	509218	478688	549134	506121	604909	615624	367245	486562	492699	451061	589176	615504	677157	652671	800559	873162	760500	479730	711447	625695	508078	619528	700684	597664	377268	717424	657196	521109	761630	824705	575002	663357	553979	613396
ACOT11	chr1:55013806-55100417	5683.98	8483.64	13033.2	7461.6	7896.17	17323	8327.35	10925.6	5172.72	10281	14212.4	5256.17	10979.7	16304.8	7117.45	3769.85	18098.4	9748.66	19872.9	9884.41	7787.57	7563.23	7854.5	9909	11201.3	15152.9	11995.4	9712.82	14982.9	8249.06	10108.7	10978	6435.6	5127.69	12571.9	35234	14242.6	11766.5	5412.64	9238.25	5420.42	25803.4	12976	8104.82	7409.52	16705.1	19640.5	6984.63
ACOT12	chr5:80625946-80689988	518.126	0	452.215	0	574.74	451.589	325.374	709.585	0	0	0	925.266	950.405	1583.96	0	0	0	0	1372.34	0	483.66	1013.95	0	1005.77	0	0	0	345.558	0	1581.53	0	0	0	0	0	0	0	0	1175.49	609.761	0	377.409	0	0	0	0	0	359.297
ACOT13	chr6:24667262-24705295	83190.2	65810.7	75366.1	93314.7	85027.6	72991.2	82730	80134.2	78631.1	60518.4	91261.4	70457.2	70678.3	64782.7	89901.2	87362.8	48093.7	69004.3	67479.5	70877.1	90545.3	99100.8	59768.3	88569.1	70460.8	53462.8	54164.9	74624.9	70515.2	50059.5	67799.5	101164	78781.4	68425.7	61993.4	66298	79045.1	72749.9	122024	65962.4	77963.4	70648.9	76579.7	74515.5	63291.4	80204.6	81349.1	93693.7
ACOT1	chr14:74003927-74010498	15117.6	9066.47	31755.9	30522.9	37564.4	4263.57	33353.6	23191	19623.6	22245.8	27475	31539	30178.1	30466.2	21519	18931.9	22728.5	13516.4	42361.6	35737.9	20647.7	19452.3	24554.2	26546.5	1575.34	21487.2	68084.7	26175.9	43885.8	29655.3	63999	6112.6	22492.5	12247.1	29082.4	13316	54592.1	24432	31733.6	40210	3750.68	19500.3	37037.1	47253.2	31446.6	30535.6	35351	10395
ACOT2	chr14:74034323-74042362	127472	122953	99558.1	107685	115384	81027.4	123884	81361.5	105922	87690.7	120335	114981	126364	97810.3	89611.9	91410.3	118472	94638.1	91007.9	115684	111511	90306.9	107092	97499	116853	91381.7	158658	127307	121172	131769	151953	121700	161697	107724	100467	143101	137635	109165	97474.4	138633	164186	141830	153168	134940	105668	118354	143217	95577.8
ACOT4	chr14:74058409-74062470	18774.7	17205.1	17713.9	20206.2	13795.4	7479.41	7142.89	8592.74	9130.52	16655.7	9056.34	23061.9	24901.3	23625.5	16513.6	11441.2	22302.9	12953.9	14740	17185.8	11288.7	9726.73	7891.45	11612.8	6661.17	17298.5	28975.6	16261.5	15912	9347.21	37700.5	12715.9	25677	14980.4	33205.7	30129	24582.7	19568.9	19619.6	28950.2	15038.7	20360.4	15492.9	27019.4	14391.8	30540.4	24762.8	16230.4
ACOT6	chr14:74083547-74086592	0	0	1043.61	0	0	0	0	0	0	0	0	0	0	0	1380.63	0	0	0	1028.66	0	1098.4	0	0	0	1919.48	0	0	0	0	0	0	0	0	0	0	0	0	0	0	0	0	0	0	0	0	947.488	0	0
ACOT7	chr1:6324331-6453826	59088.7	72921.1	68053.8	53713.7	67403.8	68626.5	72553.2	67100.2	69962.5	79178.4	66212	87377.9	91456.3	66737.5	59926.9	109814	39372.2	47053.1	54085.6	82675.6	38918.6	57953.9	62977.8	67550.9	87381.7	58909.2	197634	77646.4	97893.5	124358	103271	58277.3	147952	75509.9	80338.5	161130	135119	68097.6	32551.9	109433	134805	88067	104926	91862.1	83576.1	111256	74992.2	60141.3
ACOT8	chr20:44470359-44486048	310756	287034	278616	310479	281460	318908	284337	293051	304690	341099	328018	329818	265471	294332	330452	247259	299832	295494	281570	320629	270380	241752	343292	287355	313934	399509	775582	359125	556156	442410	812305	383138	403530	372796	281918	628424	540754	565412	405033	361358	756816	344936	551300	621793	367681	354000	326961	374083
ACOT9	chrX:23721776-23761407	375139	296375	318601	379785	337649	328522	299755	379081	330664	315368	296982	311016	300393	345805	418061	309960	246987	371873	295167	375413	344835	353938	326114	389047	424330	366992	305268	390594	374458	296126	326339	272418	362934	306305	307387	275934	444649	422587	402654	333194	319200	407926	357904	299309	337181	348803	359309	491026
ACOX1	chr17:73937588-73975515	378554	427098	504476	637417	318541	850309	369907	489154	452324	452747	433695	523069	265281	486690	588695	334856	456909	311174	353172	382429	358769	447218	334927	298770	550641	442616	225456	460103	614336	374909	343050	359571	435091	475730	296632	166183	361974	453090	450149	467234	283067	352514	348568	385563	385793	508906	431176	727733
ACOX2	chr3:58490862-58522929	0	390.221	1681.79	772.837	1516.22	0	1036.69	2185.19	353.219	313.905	1895.26	1417.42	2203.98	2330.81	450.244	2666.85	0	1656.53	1958.95	2956.39	1433.69	376.172	1735.43	4210.85	2589.38	3354.81	4895.87	3111.33	2602.5	1111.31	1050.89	2212.78	317.351	1860.19	0	1558.91	1627.14	3826.25	3517.26	966.216	3557.48	616.206	4326.24	2254.58	0	1598.14	1819.01	1255.86
ACOX3	chr4:8368008-8442452	85809.7	62342.2	84705.3	67294.5	70759.7	56134.3	68804.5	57577.5	70815.3	81435.4	71724.9	61904.6	82737.5	76111.4	73870.8	64332	60911.3	64746.6	68525.6	70951.3	66886.8	67719.3	83049.6	83356.7	72584.8	53945.4	130480	100854	95873.6	91268.4	120066	73200.9	76477.4	75980.9	41519.3	88375.7	92868.5	76445.2	52496.4	82433.9	67944.7	74509.4	95678.8	99701.7	75931.9	60503.2	77280.1	72427.9
ACOXL	chr2:111490149-111875799	914.001	3648.74	1090.63	832.272	522.022	2463.97	2216.86	1000.62	2543.96	5754.58	1579.88	4419.11	1585.61	2119.84	3445.67	479.505	1145.19	1717.52	1229.2	0	402.026	837.555	4178.09	3221.65	2684.18	3488.38	4447.3	1907.41	4003.25	4541.04	2181.06	2750.71	1660.11	1946.8	0	0	3420.13	970.037	975.076	1037.06	945.672	3201.93	2959.31	6591.54	2783.44	1398.01	2337	4124.89
ACP1	chr2:264868-278282	521676	411461	459943	406683	524412	361848	436879	401379	532365	332922	411328	425207	433576	449987	406874	441489	319374	442299	409124	409944	578864	491452	399674	494142	335850	379827	441383	469884	379095	337475	377882	560471	428034	330699	419371	467431	452536	379492	582623	409016	465709	406695	394989	426848	346231	399116	415762	322698
ACP2	chr11:47260852-47270457	147237	148479	159624	171928	156020	142245	146918	176676	121362	184166	123536	159844	155376	163415	154781	165249	121189	193184	167446	182550	146519	120483	146999	163602	165902	225977	228118	162296	217612	296937	253158	178248	256419	194239	176053	204562	289050	229470	157126	215346	219606	132799	256226	241956	212062	226018	175775	127788
ACP5	chr19:11685474-11689801	332273	493008	403465	471319	400716	364317	318482	335391	338526	506721	392634	584752	389443	488317	344967	424551	239111	500805	389237	352694	488570	353649	399563	288476	343738	457217	727722	427826	547399	499705	582228	393784	706721	296642	667375	935231	709489	513367	473313	403794	1.07E+06	304649	548820	504091	363122	472389	530586	389740
ACP6	chr1:147119167-147142634	95989.1	81204.8	58530.5	86330.4	76658.9	97882.1	82931.3	55109.6	83867.4	78618.5	99157.1	44491.5	99764.5	76942.8	49537.5	55057.3	46435.2	62419.7	46827.2	74695	81263.8	70766	82598.9	63871.1	70564.6	63222.7	115565	73906.8	91545.6	58808.2	75110.1	78026.1	25055.7	97829.2	50863.6	92536.1	90839.6	67189.3	73060.6	47924.8	85612.8	75918.1	62549.8	101965	73577.5	67869.1	78133.5	86405.7
ACPL2	chr3:140950681-141013486	102260	101214	83962.4	93105.2	95380.8	77558.9	97144.9	132842	130174	76066	104495	81582.9	80184.7	106265	78837	121138	96094.5	88106	93003.7	85306.5	131096	115962	91872.7	93446.1	80253.4	54522	44033.3	87623.6	39153	51304	27679.6	83562.9	63539.8	61852.5	66920.2	61176.2	44579.6	32951.7	58127.8	65543.8	38126.4	66633.4	51718.8	35852.1	76619.2	62859.2	74682.3	56492
ACPP	chr3:132036210-132087146	94308.6	162494	194639	241515	240989	404529	135000	221715	156783	235318	140254	202318	125729	214532	316298	217466	221341	150513	275519	163844	204543	147106	142407	241555	171068	151636	59280.4	187255	89853.1	126398	111617	123458	143663	234808	121929	97113.9	100206	129569	171797	98142.3	49294.5	179063	140347	132083	213166	194913	271450	184707
ACPT	chr19:51293671-51298481	1030.63	0	0	2594.36	0	0	590.315	0	0	898.623	2002.02	0	0	0	0	0	0	0	0	0	0	0	0	0	0	0	0	0	0	0	0	0	0	0	0	1682.99	0	0	0	0	0	0	0	0	0	0	1125.74	0
ACR	chr22:51176651-51183727	0	0	0	0	0	0	0	592.552	729.764	650.346	0	0	707.256	0	0	0	0	0	0	3624.06	0	0	0	0	0	0	0	0	0	0	0	0	0	947.628	0	0	0	0	0	0	0	0	0	0	0	601.07	937.664	638.867
ACRBP	chr12:6747241-6756580	109084	98767.9	75436.9	113836	108406	130954	115283	152446	100087	124291	79898.5	128678	138475	110619	86988.3	100195	58634.5	84625.7	93228.9	113037	73917.1	95584.1	115769	108269	134287	121928	183022	160519	179635	215701	254476	121002	144680	116325	130518	188511	174248	223646	160150	143900	352015	101106	146679	165628	155190	136815	100789	95567.2
ACRC	chrX:70797873-70833433	32072.1	21603.5	23928.8	31898.2	26823.4	30975.6	34972	37680	33828.4	24020.9	37436.3	22801.7	24290.4	28103.8	27651.9	29001.9	39232.9	27436	23584.5	29586.9	37260.9	30944.3	24489.1	26739.5	30513.7	32770.7	13465.9	19846.4	26305.3	20457.6	12317.3	41876.9	26299.4	26847.1	17327.5	12993	15387.2	19283.8	33227.5	22282.6	16847.2	31552.4	21480.8	23667.9	21129.2	19365.1	20003.4	30049.6
ACRV1	chr11:125542228-125550793	0	0	0	1577.79	0	0	0	0	0	0	800.481	0	0	0	0	886.247	0	0	0	1123.93	0	0	0	0	0	0	0	0	0	0	0	0	716.943	0	0	0	0	0	0	0	0	0	0	0	0	0	0	732.232
ACSBG1	chr15:78463186-78527049	3442.15	3936.45	2877.46	2134.35	3155.11	3417.66	608.466	2928.54	1664.4	4649.4	891.508	3340.75	4937.27	3631.97	709.28	4509.71	852.773	768.382	2436.58	4621.49	562.231	2929.1	2709.62	3293.85	5095	875.445	5361.59	3160.36	8149.47	5532.98	6578.01	1036.38	3728.54	1823.26	9105.65	6120.75	4239.62	1505.86	2774.16	4925.52	9133.04	1691.47	4556.34	2656.4	4165.11	4802.39	6768.64	1722.66
ACSBG2	chr19:6135709-6193112	0	566.461	277.393	308.063	0	573.335	1218.55	1140.36	470.396	408.14	0	0	0	494.493	0	2052.07	0	462.159	289.48	0	1196.55	1243.21	787.196	0	0	0	282.585	227.76	0	774.396	782.808	309.269	225.801	0	0	599.684	0	0	2215.56	0	0	1177.84	0	0	930.326	0	650.603	0
ACSF2	chr17:48503518-48552200	87065.8	99276.2	89598	64505.9	70164	95268.2	89275	63262.4	67220.4	107237	81792.4	70336	107318	102927	80660.8	70957.2	97468.4	94047.5	99338.7	93351.3	66343.7	79757.9	93299.6	64329.6	97341.4	105435	232824	112433	130683	138154	156809	82380.6	102842	88781.9	84588.5	185312	182178	142140	73254.5	114584	90392.7	121778	106975	141668	103112	119818	91463.5	102644
ACSF3	chr16:89160216-89222171	150926	141237	159808	157338	131030	113783	143129	133343	152269	131678	154534	143065	181937	129833	139291	143127	122520	158384	132859	142254	139633	133914	145574	113081	158855	151870	215292	167321	244752	223952	258134	149164	163280	158751	115326	192251	198528	193767	141539	170469	235325	155410	218917	222783	162323	132868	173704	158699
ACSL1	chr4:185676748-185747215	3.19E+06	4.63E+06	3.01E+06	6.97E+06	1.95E+06	6.81E+06	3.63E+06	4.21E+06	6.67E+06	5.24E+06	5.74E+06	5.44E+06	3.33E+06	3.59E+06	5.67E+06	3.28E+06	6.00E+06	3.55E+06	3.23E+06	4.64E+06	4.79E+06	3.91E+06	3.74E+06	4.55E+06	5.46E+06	6.62E+06	1.22E+06	3.30E+06	8.40E+06	4.29E+06	1.69E+06	3.68E+06	5.85E+06	5.58E+06	5.00E+06	2.26E+06	2.73E+06	4.11E+06	3.75E+06	4.93E+06	1.97E+06	4.25E+06	4.30E+06	4.63E+06	3.77E+06	4.99E+06	3.77E+06	6.56E+06
ACSL3	chr2:223725731-223808119	154207	137235	167014	161364	128042	155864	180457	155940	133173	152860	154734	130668	133073	166490	163698	148743	129577	149309	152273	145556	161523	168921	117387	165948	128410	119537	56471.9	94462.7	75737.8	105382	49330.1	108367	118602	138049	100929	84196.3	73651.8	81107.1	114530	120241	57621.2	132667	92893	83802.7	118381	146081	120529	167138
ACSL4	chrX:108884563-108976621	419336	421359	499757	511922	415660	653889	487325	497994	544447	568823	511757	400566	332219	592626	632163	509113	502927	450511	442352	355348	560630	526901	414843	629803	485724	423399	178169	275100	175244	175222	131841	371089	308155	323136	340294	227425	171994	172066	462044	341695	110677	516297	168991	148746	321223	459712	376201	381879
ACSL5	chr10:114133915-114188138	429274	361726	436697	340119	369642	295916	440950	397633	338384	404811	401775	356453	443078	410329	402603	424283	404487	440278	410667	444217	383971	393977	359681	391235	364103	372574	276465	395399	342014	470766	331600	369886	496103	400320	382660	326946	453930	320172	273661	487755	339505	471072	368944	488853	446281	524107	421251	308236
ACSL6	chr5:131285666-131347761	58022.4	37416.3	47910.6	38163.7	50573.1	35137.3	58228.1	38972.3	58485.8	31810.2	48822	30816.4	42631.9	60578.3	36894.3	43647.4	23094.8	49114.5	43278.6	43606	58212	56502.7	45739.5	44947.7	36139	31347.2	17466.3	26106	28907.2	36516.2	18562.7	50935	29746.5	37184.7	54761.1	22824.9	25006.6	20045	36102.6	41934.1	22180.8	44650.8	22457.1	32456.8	27338.1	35381.9	57098.4	35608.6
ACSM1	chr16:20634558-20702578	2421.44	2470.57	3671.22	4760.14	4387.03	1260.94	2301.48	1998.98	3224.48	1877.7	3513.49	3234.27	2077.86	1069.03	2056.36	974.792	0	4423.91	2568.02	5847.36	8334.27	1292.44	1182.74	4159.37	2181.32	3422.71	9345.74	6081.79	1903.38	2702.37	5744.22	5511.18	4294.62	3070.73	2127.44	2569.96	6538.73	1031.4	9133.78	3743.63	1956.22	10380.2	3804.85	8060.93	2321.73	2539.27	5266.19	1020.39
ACSM2A	chr16:20462858-20498991	279.074	0	0	0	0	0	0	0	0	0	0	0	0	0	0	0	0	0	0	0	0	0	0	550.643	0	0	0	0	0	0	0	0	0	0	0	0	0	0	0	0	0	0	0	0	0	0	0	0
ACSM2B	chr16:20548082-20587695	0	0	0	0	0	0	0	257.776	0	0	0	0	0	0	0	0	0	0	0	0	0	0	0	0	0	0	0	0	0	0	0	0	0	0	0	0	0	0	0	0	0	0	0	0	0	0	0	0
ACSM3	chr16:20775311-20808479	31896	25588.1	24723	25883.9	17950.3	20184.6	22575.7	16994.3	17494.4	13894.7	24048	17135.9	20644.6	27542.2	12805.5	27610	14460.9	30618.2	18654.4	30993.7	43352.9	30099.5	27632.6	27924.1	18796.3	10586.9	31756.3	16167.5	10656.4	9197.21	21083.9	33448.2	18353.9	18260.7	2869.73	44561	20902.9	15984.1	29945.8	10403.6	35239.1	25239.6	13949.5	23456	10157	24197.8	16027.9	9339.89
ACSM4	chr12:7456927-7480969	0	0	0	0	0	0	0	0	0	0	1832.09	0	0	0	0	0	0	825.559	0	0	0	0	0	0	0	0	0	0	0	0	0	537.522	0	0	0	0	0	0	0	0	0	0	0	0	0	0	0	0
ACSM5	chr16:20420855-20452281	412.851	366.08	636.718	0	941.644	368.949	0	296.585	650.594	574.687	352.093	0	353.754	0	0	425.073	0	0	365.961	0	0	733.383	0	407.174	608.324	0	378.291	582.511	0	694.397	497.709	0	0	0	0	0	1028.12	891.887	0	0	0	575.957	0	535.033	0	0	420.063	0
ACSS1	chr20:24986865-25038818	424446	495095	436360	426474	456083	380828	470980	457891	477586	482391	465922	431699	533327	386710	412679	420219	385052	439107	506975	449194	384979	462215	440818	408546	432420	463005	586350	459622	488151	533793	472894	490314	596532	449786	411478	531721	641061	481769	348835	537766	435625	534807	531334	527783	490398	571267	462135	393136
ACSS2	chr20:33462765-33515769	228915	311248	260439	331527	242827	348088	287679	323357	224096	354100	261445	288092	261304	294014	300021	229413	251730	306043	266258	326363	265113	306026	226869	280715	322657	337934	337429	348306	449297	358288	463557	237292	324831	371297	234833	261201	404909	333321	270526	313302	334072	264918	395378	450806	331558	325910	298734	376823
ACSS3	chr12:81471808-81649582	995.001	0	905.847	1005.68	730.748	3488.63	214.015	1582.6	461.439	984.124	1531.89	2431.53	629.756	2320.49	1209.54	354.427	0	738.124	587.456	1428.45	982.201	2365.59	1169.08	1977.78	3303.38	0	0	435.273	959.872	990.208	0	0	922.765	0	0	0	0	693.639	6282.73	801.167	0	736.946	0	0	1822.74	2466.39	1983.47	1370.17
ACTA1	chr1:229566992-229569843	883.663	3896.33	1230.53	720.844	1033.42	2380.3	1939.76	3230.5	1533.59	1380.53	3275.28	0	687.524	652.771	826.454	0	0	0	774.735	1118.9	2017.82	1370.51	0	828.97	2373.84	0	4911.25	3872.21	1736.41	1564.26	5519.67	953.941	1957.16	1754.73	0	0	0	3897.4	1627.21	3625.03	1851.23	1192.72	926.489	3283.81	0	604.421	0	1905.07
ACTA2	chr10:90694830-90751147	107022	79490.6	144350	50834.4	94338.2	84589.8	41327.7	136660	82947.8	92898.8	54550.4	127179	147398	110842	93156.2	85553.6	76939.5	81822.6	59768.7	107384	58865.8	44822.1	102248	108628	66936.6	51940.2	211254	145510	234942	166553	130070	43651.6	153416	66355.7	52871.4	62875.7	150456	155266	61712	165856	147118	43635.1	129051	225156	84340	137257	40714.7	150415
ACTB	chr7:5566778-5570232	9.18E+07	1.03E+08	1.02E+08	1.10E+08	9.42E+07	1.18E+08	1.04E+08	1.17E+08	7.63E+07	1.15E+08	9.28E+07	1.10E+08	1.14E+08	8.45E+07	1.09E+08	8.48E+07	1.05E+08	8.25E+07	1.09E+08	1.19E+08	6.71E+07	9.40E+07	9.73E+07	9.85E+07	1.28E+08	1.16E+08	1.81E+08	1.12E+08	1.61E+08	1.37E+08	1.14E+08	7.85E+07	1.29E+08	1.27E+08	1.02E+08	1.21E+08	1.23E+08	1.12E+08	5.64E+07	1.29E+08	8.74E+07	1.07E+08	1.37E+08	1.24E+08	1.08E+08	1.18E+08	9.78E+07	1.48E+08
ACTBL2	chr5:56775842-56778636	0	0	0	0	0	0	0	0	0	0	0	0	0	0	0	0	0	0	0	0	0	762.675	0	0	0	0	0	0	0	0	0	0	0	0	0	0	0	0	0	0	0	0	0	0	0	0	0	0
ACTC1	chr15:35080296-35087927	0	0	0	0	0	0	0	0	0	0	0	0	0	0	0	0	0	0	0	0	0	0	0	0	0	0	0	0	0	0	0	0	0	0	0	0	0	0	0	0	0	0	0	0	0	0	0	0
ACTG1	chr17:79476996-79479892	2.17E+07	2.07E+07	2.18E+07	2.25E+07	2.11E+07	2.10E+07	2.09E+07	2.10E+07	1.78E+07	2.22E+07	2.09E+07	2.12E+07	2.32E+07	1.84E+07	2.04E+07	1.93E+07	1.87E+07	1.97E+07	2.10E+07	2.45E+07	1.73E+07	2.05E+07	2.06E+07	2.03E+07	2.26E+07	2.28E+07	3.51E+07	2.02E+07	2.89E+07	2.55E+07	2.22E+07	1.82E+07	2.68E+07	2.49E+07	2.23E+07	2.51E+07	2.58E+07	2.04E+07	1.72E+07	2.51E+07	1.80E+07	2.22E+07	2.81E+07	2.58E+07	2.16E+07	2.22E+07	2.23E+07	2.41E+07
ACTG2	chr2:74120092-74146780	0	0	0	860.647	2241.08	0	1153.41	0	1568.11	1403.69	818.135	0	0	0	1002.9	0	0	0	0	0	0	0	1256.49	0	2591.23	2468.81	0	685.141	0	3516.48	4982.42	970.047	614.649	2699.47	0	1649.3	0	1884.79	6716.12	1062.23	1911.23	0	1096.12	3709.48	970.121	1412.25	3509.57	0
ACTL10	chr20:32254303-32256331	32188.8	25513.9	21965.2	25632.7	25275.9	25053.6	29902	17761.8	31987.9	22249.6	35033	22241.5	36966.4	26354.8	16008.8	17928.3	20988.9	21363.9	26926.2	18792	22780.8	21331.2	25570.7	22318.7	22326.4	32023.6	73748.1	20416.8	45667.3	51776.3	66602.1	24607.5	46692.6	40633	34556.8	27286.8	45987.6	68850.7	18822.6	21644.1	58944.1	17880.4	50652.4	65694.3	21676	34135.5	16441.1	26006.6
ACTL6A	chr3:179280707-179306193	305262	254373	263218	251570	262871	197050	279808	244525	260809	225751	254969	252440	278524	274383	261189	249587	221465	304350	244813	284256	352589	329318	257758	248256	179459	206801	208446	286739	247129	214545	237541	297199	277093	228680	279493	278163	253527	240740	356430	241546	312881	237712	313556	274802	266820	241211	285790	253578
ACTL6B	chr7:100240725-100254084	0	0	0	0	0	0	0	0	0	0	0	0	0	0	0	0	0	0	0	0	0	0	0	674.78	0	0	0	0	0	0	0	0	0	0	0	0	0	0	0	0	0	0	0	0	0	0	0	0
ACTL7A	chr9:111624602-111626035	0	0	0	0	0	691.186	0	0	0	0	0	0	0	0	783.812	0	0	0	0	0	0	0	0	0	0	0	0	0	0	0	0	0	0	0	0	0	0	0	1543.15	0	0	0	0	0	0	559.848	0	0
ACTL7B	chr9:111616868-111618275	0	0	0	795.682	1127.22	0	0	0	0	810.389	0	1406.32	0	0	0	0	0	0	0	0	0	0	0	0	0	0	0	0	0	0	0	0	0	950.277	0	0	0	0	0	0	0	0	984.72	0	0	0	0	0
ACTL8	chr1:18081807-18153558	0	0	0	0	0	0	0	0	0	0	0	0	0	0	0	0	0	0	0	0	0	0	0	0	0	0	0	0	0	0	0	686.116	0	0	0	0	0	0	0	0	0	0	0	0	0	0	0	0
ACTL9	chr19:8807750-8809172	0	0	0	788.223	0	1811.18	0	1451.21	0	0	3788.11	1387.73	0	744.786	895.734	0	0	0	860.594	1230.42	0	0	0	933.012	1288.97	0	0	685.566	0	0	0	1083.14	0	0	0	0	0	0	0	1003.98	0	656.3	0	0	0	0	0	0
ACTN1	chr14:69340839-69446083	2.40E+06	2.72E+06	2.53E+06	2.84E+06	2.18E+06	3.76E+06	2.75E+06	3.19E+06	2.70E+06	3.21E+06	2.67E+06	3.09E+06	2.43E+06	2.11E+06	2.81E+06	2.00E+06	3.19E+06	2.07E+06	2.68E+06	2.64E+06	1.68E+06	2.76E+06	2.71E+06	2.72E+06	3.38E+06	2.94E+06	1.82E+06	2.85E+06	4.67E+06	3.33E+06	2.33E+06	2.24E+06	2.78E+06	3.40E+06	2.74E+06	1.28E+06	2.23E+06	2.47E+06	1.55E+06	2.75E+06	1.87E+06	2.69E+06	2.74E+06	3.28E+06	2.93E+06	2.89E+06	2.56E+06	5.43E+06
ACTN2	chr1:236849769-236927558	0	383.963	0	208.834	0	195.177	0	155.389	0	0	358.417	0	0	0	248.331	463.734	0	0	0	0	0	0	0	0	0	0	0	0	0	0	0	0	156.813	485.89	0	0	0	0	0	0	0	0	0	0	0	0	0	155.429
ACTN3	chr11:66314390-66330797	2164.56	327.848	2641.29	618.158	1678.69	659.227	1680.56	2429.48	1519.41	545.299	2939.29	1109.14	3583.05	1098.24	726.914	4082.49	0	266.634	1284.39	940.55	293.95	1222.72	984.45	359.285	506.292	1876.51	10387.1	2109.6	720.891	1919.06	3195.6	388.167	534.178	738.739	582.335	1397.77	2297.38	1586.05	726.696	1956.35	0	248.006	1960.46	3256.44	1925.43	0	1499.14	782.626
ACTN4	chr19:39138266-39221171	1.37E+06	1.56E+06	1.87E+06	1.75E+06	1.51E+06	2.38E+06	1.72E+06	1.86E+06	1.41E+06	2.28E+06	1.37E+06	1.91E+06	1.64E+06	1.41E+06	1.78E+06	1.74E+06	1.64E+06	1.34E+06	1.93E+06	1.90E+06	964100	1.56E+06	1.55E+06	1.65E+06	2.28E+06	1.80E+06	1.52E+06	1.81E+06	2.40E+06	2.29E+06	1.49E+06	1.13E+06	2.12E+06	2.17E+06	1.59E+06	1.14E+06	1.62E+06	1.80E+06	910977	2.06E+06	835171	1.93E+06	1.82E+06	1.91E+06	2.12E+06	1.92E+06	1.65E+06	2.57E+06
ACTR10	chr14:58666832-58702353	256674	205358	293688	310400	198911	249421	230259	243038	262109	190374	250718	265274	192614	269849	270682	249281	222782	287345	210031	216686	359392	291182	206018	313872	161867	186400	238626	261194	212598	144672	241106	347039	274306	195934	242668	338470	146853	252927	355152	187507	270896	209124	240028	187665	185498	189375	185730	272459
ACTR1A	chr10:104238985-104262512	779784	904836	903072	948483	879153	1.01E+06	876648	949732	844841	1.04E+06	887660	951325	965294	846008	862517	783102	910550	818447	883072	931987	737654	826471	844334	862586	1.00E+06	1.03E+06	1.27E+06	1.14E+06	1.55E+06	1.11E+06	1.46E+06	871614	1.11E+06	1.09E+06	886168	1.12E+06	1.35E+06	1.28E+06	838820	1.05E+06	1.21E+06	899033	1.28E+06	1.36E+06	1.10E+06	1.06E+06	972101	1.18E+06
ACTR1B	chr2:98272401-98280561	656051	665863	541080	579087	639054	528571	552802	514091	632387	630277	672936	576310	683116	610036	531948	572286	591085	581188	564689	645787	594963	492191	622032	490602	584489	537835	669964	703387	674243	682860	768767	699132	632673	634810	510452	745942	782534	757989	665253	670420	855260	654281	885644	758573	656052	703865	731007	559294
ACTR2	chr2:65454828-65498390	3.74E+06	3.74E+06	4.44E+06	3.88E+06	3.85E+06	4.88E+06	4.38E+06	4.50E+06	3.45E+06	3.93E+06	3.71E+06	3.40E+06	3.19E+06	4.43E+06	4.25E+06	3.77E+06	3.90E+06	3.53E+06	4.46E+06	3.30E+06	3.14E+06	4.14E+06	3.46E+06	4.79E+06	3.76E+06	3.22E+06	1.40E+06	2.90E+06	1.79E+06	2.25E+06	1.31E+06	3.11E+06	3.08E+06	3.18E+06	3.11E+06	1.62E+06	1.65E+06	1.63E+06	2.65E+06	2.90E+06	1.01E+06	4.05E+06	1.82E+06	1.51E+06	3.23E+06	3.82E+06	3.17E+06	3.87E+06
ACTR3	chr2:114647536-114716167	3.37E+06	2.97E+06	3.79E+06	3.98E+06	2.93E+06	3.82E+06	3.28E+06	3.23E+06	3.19E+06	3.01E+06	3.15E+06	3.14E+06	2.42E+06	3.49E+06	3.48E+06	3.26E+06	2.89E+06	3.29E+06	3.15E+06	3.07E+06	3.47E+06	3.90E+06	2.77E+06	3.76E+06	2.99E+06	3.04E+06	1.84E+06	2.95E+06	2.48E+06	1.80E+06	1.83E+06	3.28E+06	3.22E+06	2.69E+06	3.00E+06	2.15E+06	2.06E+06	2.39E+06	3.44E+06	2.68E+06	1.87E+06	2.90E+06	2.51E+06	2.29E+06	2.71E+06	3.12E+06	2.75E+06	3.61E+06
ACTR3B	chr7:152456850-152552463	56386.7	43786.1	48550.1	44517.7	39767.8	42988.6	45688.9	46662.3	44608.8	42639	48179.6	44634.9	66841.1	51813.9	32989.3	48051	42090.4	54455	45374.4	47088	55540.6	35036.5	53038.5	38509.8	41781.6	53370.2	55026.3	48224.6	56912.6	47280	45594.4	42871.7	47480.9	50141.7	47900.2	42252.8	34625.6	42982.5	37365.8	53929.9	30755.4	48347.3	46927	60519.9	44451.1	51525	41998.5	37869.9
ACTR3BP2	chr2:92129158-92130496	0	0	0	0	0	0	0	0	0	0	0	0	0	0	0	0	0	0	0	0	0	0	0	0	0	0	0	0	0	0	0	0	0	0	0	0	0	0	0	0	0	0	0	0	0	0	0	0
ACTR3BP5	chr10:38989726-38991371	0	0	0	0	0	0	0	0	0	0	0	0	0	0	0	0	0	0	0	0	0	0	0	0	0	0	0	0	0	0	0	0	0	0	0	0	0	0	0	0	0	0	0	0	0	0	0	0
ACTR3C	chr7:149944300-150020758	13318	8788.15	10647.9	8271.35	4128.78	8147.3	15445.1	7633.52	8129.36	6195.35	3663.31	7218.19	6053.64	10948.6	14953.6	4300.25	8053.29	12857.5	8299.38	17363.7	8643.57	8574.83	17502.5	6362.11	16862.2	2621.15	4072.2	12783.7	5666.68	7463.96	3864.61	16235.4	8615.71	4876.89	10549.2	3261.12	8426.84	7422.5	2267.33	9181.56	10687.1	11299.5	3354.31	8036.46	8817.99	11991.2	12803.6	10739.7
ACTR5	chr20:37377096-37401089	141392	103832	92796.7	110234	110675	75566.4	103971	85052	103366	109975	123004	92150.7	129883	101569	88899.3	88287.3	75102.7	119044	94100.4	94305.1	104178	99250.5	102847	101977	85775.8	103893	113841	128308	126749	134379	154259	140872	101990	98735	98518.3	124950	114867	125025	116464	126018	156159	107728	137538	148086	95621.8	125256	107878	92261.6
ACTR6	chr12:100594573-100618201	140877	64050	114434	112818	98970.1	79765	85665.5	71612.3	118563	67018	105122	83363.2	45518.8	70512.4	99216.8	127769	79186.5	112421	71382.8	64778.1	206877	152373	62734.2	123659	33327.1	34424	97873.9	131115	25094.6	24737.1	73725.5	146258	81955.9	45436.8	104730	132278	42585	74773.6	193383	43765.9	60473.3	79674.6	110570	64229.3	64439.8	65444.4	71374	74932
ACTR8	chr3:53901093-53916229	121333	91247.4	131316	122631	105666	94534.8	130940	106081	108224	89064.2	108896	104462	112298	120655	102978	105100	103901	103003	124814	100272	127393	106202	97157.8	111241	98743.7	81482.6	60220.5	85663.6	71273.6	84853.1	67623.5	77845.8	85638.1	94457.8	67783.4	64214	81617.4	68898	92063.5	97773.8	63459.5	101626	87131.8	85025	85365.5	103803	108993	80126.7
ACTRT1	chrX:127184940-127186382	0	0	0	0	0	0	0	0	0	0	0	0	0	0	0	0	0	0	0	0	0	0	0	0	0	0	0	0	0	0	0	0	0	0	0	0	0	0	0	0	0	0	0	0	0	0	0	0
ACTRT2	chr1:2938045-2939467	0	0	0	0	0	0	0	0	0	0	0	0	0	0	0	0	0	0	0	0	0	0	0	0	0	0	0	0	0	0	0	0	0	0	0	0	0	0	0	0	0	0	0	0	0	0	0	0
ACVR1	chr2:158592957-158732374	104303	108659	118904	90210.2	92474.2	73221.4	113134	110129	109236	106037	89853.4	100566	135487	100747	90973.9	86157.4	96130.7	111239	93489.8	119251	108069	102857	94813.2	94789.2	114809	105975	46879	82995.9	82897.4	118298	31108.4	85613.3	104922	100981	108310	52552	59045.5	46192.4	72079.9	122084	56263.4	118830	72546.2	80616.7	103364	130755	89492.5	76620.5
ACVR1B	chr12:52345450-52390863	119807	147368	157310	161721	128741	130263	144232	170707	110613	154778	123731	144643	159333	171654	135175	117299	116374	143816	164285	140325	123621	136826	148888	176095	141672	141519	102722	121339	97659	132132	73266.2	111421	117607	159632	80616.1	96135.1	101804	82080.2	90874.2	127033	57888.6	155339	110527	105857	110496	142720	140010	147910
ACVR1C	chr2:158383278-158485399	17536.7	7497.63	6843.54	7722.63	5645.69	5688.92	10088.7	7356.11	12890.9	4450.55	10467.7	4653.18	6224.1	7147.9	6696.69	8019.11	8384.82	8625.13	4132.48	6144.7	20884.5	9587.44	5458.71	7288.56	4011.31	3660.36	1579.7	2591.7	2298.29	3840.38	1384.47	9415.13	1936.56	4814.35	4596.05	3229.48	1794.16	2114.61	7895.29	3466.73	2848.08	8528.69	3019.83	2011.72	3291.45	6668.36	4843.97	4933.58
ACVR2A	chr2:148602569-148688393	39357.7	29969.3	32548.5	27219.1	37675.8	22332.3	38132.5	28556.7	30164.6	26489.6	42968.9	18923.6	39752.2	33731.1	29752.2	28331.5	18351.5	32027.7	30441.2	31029.5	41955.4	38498.1	33514.6	28515.3	25986.6	26111	17166.5	36663.5	16290.6	26255.9	14966	40860.2	19201.8	25923	43562.4	21044.8	20408.2	25887.2	27659.2	27309.7	18701.4	46451.7	24560.6	21100.9	25516.7	29831.2	27108.9	23983.3
ACVR2B	chr3:38495789-38534633	23723.6	13947.6	11028.1	11792.5	19580.8	11811.5	15856.7	16017.7	25631.4	13047.2	21458.4	5349.71	30598.8	16377.5	15085.9	23909.8	6904.73	24251.6	20721.8	14621	15030.3	22961.8	11274.8	12406.9	12885.5	13458.6	6760.85	10717.4	11781.6	11028.8	4500.8	21538.7	8800.77	10794.5	9821.72	5258.1	5372.73	5310.5	7783.14	10274.8	9018.69	23055.3	6645.91	5934.31	10748.5	12899.6	22359.7	15385.6
ACVRL1	chr12:52301201-52317145	5227.89	6793.84	5855.91	9807.33	3994.46	4048.49	10331.4	10083.3	2629.3	10191.7	9022.01	5525.4	8112.44	7181.13	8153.56	4510.62	2171.84	11097.1	8662.4	11204.5	5421.17	3589.31	4601.97	8202.96	6537.56	19714.3	6652.62	6273.34	7750.48	11999.4	3757.61	5039.51	10851.1	6255.43	6547.62	14077.5	9376.99	9516.61	7425.04	11229	4398.34	3646	12260.9	9741.85	6047.65	6682.32	10509.8	10484.4
ACY1	chr3:52017299-52023218	55487.2	77699.2	75151.3	69752.3	66674	54317.2	58490.3	68547.7	52648.9	74130.6	83394.9	80629.7	89375.7	79654.4	73415.2	69959.1	39762.1	69674.3	55832.5	80314.7	65461.9	54344.9	66779.1	49494.8	57081.4	108823	228552	96086.7	100612	111528	137642	80611.6	85694.2	64738.8	56322.5	127136	74679.7	108282	98687.1	82090.3	141558	60723.5	113425	130154	67956.1	83318.2	75908.9	64608.5
ACY3	chr11:67410025-67418130	11079.7	12372.6	8783.37	10887.9	7502.52	3407.41	15264.4	14143.6	17648	13729	11198.1	7022.04	21498.2	9176.15	6247.78	5591.99	14244.2	16253.5	4935	7237.56	4285.83	8144.8	2617.26	8902.71	5204.53	17508.6	30387.3	5883.49	7996.01	21334.3	32182.1	1982.44	10228.9	8476.37	7515.74	15496.6	18935	12031	13601.4	8805.61	12631.1	21877.1	18247.9	27225.5	23270.5	5166.6	17574.7	11083.8
ACYP1	chr14:75519927-75530736	71888.1	46971.4	34824.1	28994.2	64494.5	35382.2	59848.9	41479.7	60645.7	52831.2	103173	17853.5	69428.9	56516.8	49879.8	37062.2	23766.2	46425.2	41297.9	41018.2	86726	48751.5	58107.8	54007.7	15682.4	53489.3	123659	72826.3	63204	73657.3	52474.4	107623	70272.8	49545.1	33322.2	79355.3	86184.2	50555.6	77287.1	48104.3	92833.4	57470.3	77125.5	50641.6	58306.7	41062.5	50635.2	47675
ACYP2	chr2:54342409-54532435	66709.9	60067.2	45788.3	44837.9	45146.1	55126.4	52488	39759.4	54731	55969.6	42365.9	55233.5	59555.3	48828.8	49085.5	49247.6	36821.3	37461.2	35638.3	31750.8	51421.6	47658	49175.7	61111.2	39457.9	41043.4	82536.5	66270.1	54547	61008.5	78274.7	65456.4	54389.4	52016.7	45227.7	58661.5	58590.3	55117.9	63874.5	41381.2	58566.7	51839.4	46050.3	57839.8	51587.8	54766.4	28139.3	49908.1
ADA	chr20:43248162-43280376	328552	287330	295353	284103	291610	257661	248485	274500	331826	332249	335399	280373	300949	269034	242347	308138	205858	352144	320969	289758	214958	266741	346044	309195	280125	411821	675685	449572	476437	412884	579596	472021	489999	274345	359387	633779	647748	602217	277485	519712	798039	330927	421063	490323	391379	363041	389655	366070
ADAD1	chr4:123300120-123350947	0	0	0	0	0	0	0	0	0	0	0	0	0	0	0	0	0	0	0	0	0	0	0	0	0	0	0	0	0	0	0	0	0	0	0	0	0	0	0	0	0	0	0	0	0	0	0	0
ADAD2	chr16:84224722-84230772	650.4	596.293	451.675	535.891	772.632	618.793	1280.43	969.008	0	1135.1	1067.29	0	0	505.231	602.333	0	0	519.759	0	0	825.75	2187.04	0	0	894.407	0	0	467.903	0	605.371	755.238	1468.85	0	648.907	0	0	0	1435.21	0	681.838	1075.68	446.193	653.636	783.577	0	0	704.754	775.921
ADAL	chr15:43622871-43646096	24778.2	19503	21097.7	16644.9	19798.4	12188.5	21728.1	16913.7	20952.4	14745	16085.9	16884.3	18923.9	20743.7	20862.1	31300.4	13226.2	29251.2	16731.4	19924.3	37693.2	13718.8	12852.4	26194.9	10163	10535	10234.8	24723.6	8257.64	12571.6	15789.1	20550.1	15028	16727.6	5604.5	23112.5	22066.6	9726.82	19679.1	17564.8	27342.5	23828.6	24024.4	17438	14099.4	17376.5	17923.9	15634.8
ADAM10	chr15:58888509-59042177	631242	551701	874679	762700	724084	833241	761715	829654	686500	695908	597381	611409	515856	780080	859707	794336	622793	659559	820670	568412	719319	773119	576752	827736	675203	486173	148326	415247	257412	312257	130439	500536	477933	579696	479000	206634	228441	234463	509067	458927	129094	674401	273459	220390	476546	685691	528991	634582
ADAM11	chr17:42836567-42859214	1727.68	2596.57	1569.24	2089.96	2000.01	2236.28	1417.02	1921.57	2069.75	2032.67	2389.28	762.074	3357.88	2213.67	1206.21	972.423	2796.09	3138.76	2646.75	2592.4	2083.5	3561.11	3334.64	694.805	1404.63	1298.2	1759.71	2790.49	2391.68	2127.76	4293.33	4038.98	2124.83	3292.99	782.821	1235.83	3272.15	1053.16	2313.72	1840.31	2836.38	2192.09	3634.85	4232.29	3770.14	2055.36	3574.67	1034.83
ADAM12	chr10:127702901-128077127	6679.49	2460.7	4319.58	3841.9	6965.19	3795.7	10466.1	3252.91	3356.77	7759.42	2824.16	5252.31	3574.97	7899.74	10075.5	7266.75	2866.76	3932.11	11585	4238.64	2150.96	4013.18	4085.93	5868.16	3787.14	5363.14	629.012	7985.09	3881.33	19760	546.469	1174.62	7271.1	3459.9	461.453	1365.29	4136.15	2361.42	697.423	740.048	0	5049.99	1795.23	3140.11	3096.5	9425.83	1616.36	2130.46
ADAM15	chr1:155023761-155035252	242948	246485	450873	328694	400384	252505	337680	420951	302770	500757	439223	437339	459914	403787	430600	321430	337317	433013	370521	412816	409227	275466	230959	331368	428850	497465	598196	523714	465983	462835	657484	365927	475213	422283	326291	587329	717325	471524	467515	326304	400742	348216	650183	676369	414109	411106	484609	359682
ADAM17	chr2:9629410-9695917	205785	202310	262061	257518	213846	261680	275159	274331	239374	258345	191618	233148	192010	289894	368018	220881	232985	206976	248895	199643	283193	240988	163770	257903	239609	209872	55176.1	168611	174193	125931	57420	190164	178494	193830	182184	78777	106961	96051.6	183348	167615	47979.5	239977	101524	86138.2	179318	224791	225495	257932
ADAM18	chr8:39442086-39587583	0	0	0	0	0	0	0	0	0	0	0	0	0	0	0	0	0	0	0	0	0	0	0	0	0	0	0	0	0	0	0	0	0	0	0	0	0	0	0	0	0	0	0	0	0	0	0	0
ADAM19	chr5:156904311-157002783	446794	739616	590346	779461	335727	913453	527284	466145	468202	772137	390793	594156	591963	750052	468229	306565	534156	330700	681962	551094	543523	504411	481675	524215	618058	638290	217697	431968	634464	483331	308485	461133	509158	680800	520548	388236	327313	342537	331894	579579	200266	676932	464662	322470	503026	657885	418180	684911
ADAM1	chr12:112336866-112339706	42585.1	34447.7	40657.7	50186.4	43026.2	40521.2	46923.3	48053	54461.9	33593.7	59115	34833.8	58246.9	69501.8	38938.4	42031.4	24454.4	49151.7	43381.2	42448.9	89835.8	57922.2	40360.6	35547.7	55042.4	31592.8	6648.23	30206.8	20281.5	36934.9	10616.1	43040.2	28582.5	46271.4	28288.3	18628.4	23625.8	15733.3	25956.4	26822	13504.8	50340	23181.8	19806	36635.1	33250.7	38439.5	33775.2
ADAM20	chr14:70989077-71001732	2431.26	287.822	300.93	0	763.395	889.391	656.848	688.895	1166.28	199.004	776.228	643.454	966.046	1560.19	820.198	0	0	498.402	306.238	1492.1	331.879	684.493	392.905	331.049	0	1557.48	499.415	917.433	338.031	760.179	392.882	889.878	928.488	1196.34	472.356	591.346	840.221	731.713	0	0	0	1005.56	406.203	470.37	0	838.682	340.04	239.728
ADAM21	chr14:70918873-70926622	1110.22	0	0	358.182	407.523	0	1863.17	0	0	216.893	835.366	0	1017.52	1114.6	1298.05	772.306	0	0	0	517.845	352.304	1101.51	0	1084.04	596.092	0	1054.98	1228.44	0	273.36	0	0	247.826	0	0	0	448.933	0	854.186	2176.55	732.654	263.955	1692.49	992.262	335.924	0	721.208	0
ADAM21P1	chr14:70712469-70714518	0	0	414.966	0	0	0	302.728	0	327.573	0	0	0	0	361.841	0	0	0	0	0	670.144	0	477.752	0	0	0	0	57.1281	0	0	0	0	0	0	0	0	0	0	0	0	0	0	0	0	0	0	0	0	0
ADAM22	chr7:87563565-87832204	14029.5	10118.2	11465.7	12708.3	8629.69	6624.1	16461.9	8371.29	12790.4	8935.02	13709.8	6997.58	11798.4	14401.9	8770.14	15217.5	5234.98	10946.7	7615.38	10383.5	15454.9	14869.2	9875.23	13491	7745.08	7538.65	2478.89	7177.75	5879.21	7182.21	2635.48	13037.6	7231.19	9327.04	9996.66	5637.73	4259.28	3646.25	9555.43	9280.28	6242.72	11181.4	4948.97	5623.65	5533.21	13110.8	10466.2	6680.91
ADAM23	chr2:207308367-207482679	11476.1	7129.67	3951.61	3561.44	7419.75	4526.07	4221.84	5977.88	11765.5	8046.15	8678.49	10025.5	8559.28	8594.08	8044.42	3597.05	3314.72	10850.7	6778.52	8106.21	4976.36	4517.1	5049.24	5777.8	2663.68	6586.31	2351.76	3818.83	3073.15	11909.1	4551.3	6799.87	2173.24	7188.52	5001.88	2511.36	12493.6	2978.64	9098.99	11887.6	2125.59	20776.9	6998.33	11086.2	6289.44	9670.22	9336.96	5088.82
ADAM28	chr8:24151579-24212726	98207.7	51783.7	129923	86782.7	87500.4	68517.7	131669	99942.8	100723	104928	69000.7	98210	118893	102041	107448	106448	95696	119218	139898	89528.6	103429	97834.5	59869.3	152880	81805.7	64968.2	18902.3	68783.6	55096.7	67526.5	65793.9	82236.3	55609.9	95199.2	95353.9	35742.5	69566.1	49933.4	102539	59082.6	34971.9	94879.2	72339.8	56865.8	70543.9	113538	75185.1	45312.8
ADAM29	chr4:175839508-175899331	0	0	1083.85	298.13	0	530.067	0	0	210.511	180.256	0	0	0	0	1080.51	0	0	0	0	433.253	286.468	0	0	594.697	0	0	1137.41	0	0	0	0	0	0	1052.37	0	0	0	645.453	0	0	0	0	0	828.976	0	246.351	0	648.847
ADAM2	chr8:39601254-39695779	0	0	0	0	0	0	0	0	0	0	0	0	0	0	0	0	0	0	0	0	0	0	0	0	0	0	0	0	0	0	0	0	0	0	0	0	0	0	0	0	0	0	0	0	0	0	0	0
ADAM30	chr1:120436155-120439147	0	0	0	0	0	0	0	0	0	0	0	0	0	0	0	0	0	0	0	0	0	0	0	0	0	0	0	0	0	0	0	0	0	0	0	0	0	0	0	0	0	0	0	0	0	0	0	0
ADAM32	chr8:38965049-39142436	0	0	0	0	0	0	0	0	239.112	204.008	270.919	0	0	0	0	0	0	0	0	0	0	0	0	0	0	0	0	0	0	0	0	0	0	0	0	0	0	749.858	847.972	0	0	0	0	0	0	0	0	244.521
ADAM33	chr20:3648619-3662738	640.651	0	462.355	0	0	296.137	721.427	0	0	498.552	288.48	487.36	0	487.772	308.805	0	412.507	247.449	286.735	826.247	486.217	510.409	0	0	0	0	2059.17	682.395	310.521	1705.09	2194.92	340.283	924.951	329.354	0	0	1943.38	696.519	0	342.857	622.099	221.035	332.307	1186.52	1685.11	0	677.75	226.308
ADAM3A	chr8:39308563-39380470	0	0	0	0	0	0	0	0	0	0	0	0	0	0	0	0	0	0	0	0	0	0	0	0	0	0	0	0	0	0	0	0	0	0	0	0	0	0	0	0	0	0	0	0	0	0	0	0
ADAM5P	chr8:39172181-39260375	0	0	0	0	0	0	0	0	0	0	0	0	0	0	0	0	0	0	0	0	0	0	0	0	0	0	0	0	0	0	0	0	0	0	0	0	0	0	0	0	0	0	0	0	0	0	0	0
ADAM6	chr14:106435818-106438358	0	0	0	0	0	0	0	0	0	0	0	0	0	0	0	0	0	0	0	0	0	0	0	0	0	0	0	0	0	0	0	0	0	0	0	0	0	0	0	0	0	0	0	0	0	0	0	0
ADAM7	chr8:24298508-24367077	0	0	0	0	0	0	0	0	0	0	0	0	0	0	0	0	610.061	0	232.188	0	0	0	0	0	0	0	0	0	0	0	0	0	0	0	0	0	0	0	0	0	0	0	0	0	0	0	0	0
ADAM8	chr10:135075919-135090407	3.02E+06	4.19E+06	2.93E+06	5.67E+06	2.95E+06	6.27E+06	3.61E+06	3.83E+06	3.88E+06	5.14E+06	4.87E+06	3.64E+06	3.78E+06	3.45E+06	4.22E+06	3.52E+06	4.71E+06	2.87E+06	3.73E+06	4.53E+06	3.30E+06	2.86E+06	3.63E+06	4.07E+06	4.85E+06	3.87E+06	4.23E+06	3.70E+06	6.40E+06	4.66E+06	4.39E+06	3.55E+06	5.50E+06	5.05E+06	3.55E+06	3.88E+06	4.13E+06	4.91E+06	3.78E+06	3.90E+06	3.04E+06	5.10E+06	4.09E+06	4.93E+06	4.53E+06	4.27E+06	3.75E+06	7.30E+06
ADAM9	chr8:38854504-38962779	71259.2	87760.1	104159	128482	83319.3	94295.1	89323.3	122241	68739.7	107064	89000.5	76710.3	86317.3	107220	113278	85176.2	86823	88582.4	103955	97969.6	152363	92025.6	76125	136090	106220	91325.1	33745.2	77952.3	50073.3	36088.7	22675	51485.8	71710.8	77085.2	69655	30840.1	35926.7	38956.8	84696.4	60227.9	10010.2	78374.7	51496.3	28839.7	70075.3	73188.4	71806.4	79855.3
ADAMDEC1	chr8:24241797-24263526	5134.19	3317.81	2348.53	5347.13	3456.11	2166.77	4897.82	5006.5	2195.36	3117.17	4106.29	2617.48	2359.45	4856.56	4130.42	6911.82	4936.91	6922.72	3474.91	3800.37	5892.48	3539.96	2876.53	6824.72	4437.12	2410.44	2030.3	2890.88	2483.55	1618.18	2062.23	8604.81	1714.6	833.659	6496.57	7451.16	2196.26	7517.66	1828.98	1277.02	3896.95	2132.55	5085.72	1481.82	1934.04	2335.83	5347.23	2858.36
ADAMTS10	chr19:8645125-8675588	158384	104029	97255.1	103205	108421	116481	93514.7	80560	98092	87820.9	219316	93546.7	130821	117798	89714.5	122126	55160.7	96244.3	90757.8	99579.9	84312	105380	113740	71196.4	103243	100485	93408.7	154441	84565.8	161695	138123	131642	103073	108494	67540.4	116836	217885	97956.8	93237.8	61010	191635	111324	98306.9	233332	103578	70335.3	121059	45764.9
ADAMTS12	chr5:33527286-33892124	0	0	0	0	201.275	0	0	0	0	0	0	0	0	0	0	0	0	0	155.912	0	0	0	0	0	0	0	0	0	0	0	0	0	0	0	0	0	0	0	0	0	0	0	0	0	0	0	0	0
ADAMTS13	chr9:136279458-136324508	9870.83	4284.75	4499.9	6877.29	6411.76	5240.73	7589.96	7813.66	5172	5149.87	9330.73	7747.64	10274.6	8000.42	5062.37	3304.76	5877.9	6587.28	5860.53	6130.19	7816.55	4952.49	4362.65	4559.08	7022.47	2721.26	8383.95	7337.43	7695.6	11313.3	18444	14476.5	10442.6	5940.39	7883.12	3018.44	11567.3	7153.01	4838.85	5063.47	11580.9	6868.19	16432.4	14225.7	7100.75	6745.95	11823.3	3773.95
ADAMTS14	chr10:72432558-72522195	793.592	702.949	982.093	1664.55	231.025	3083.62	681.576	569.338	169.479	3050.69	714.811	1509.25	474.858	745.103	1538.37	2346.18	2756.79	742.442	1949.22	1293.43	898.31	472.17	1089.2	1134.58	558.269	1051.52	558.094	2706.25	581.127	1566.15	0	624.549	2305.7	806.616	0	1015.41	3137.47	2139.47	1855.18	1051.28	774.494	2719.82	1463.84	729.595	1857.4	1650.69	620.043	422.815
ADAMTS15	chr11:130318868-130346539	0	0	285.467	0	0	176.809	0	0	0	0	0	301.213	321.666	0	0	0	0	0	348.362	0	0	0	0	0	0	506.664	0	0	0	0	0	0	0	0	0	0	0	0	0	0	0	0	0	0	0	0	0	0
ADAMTS16	chr5:5140442-5320412	201.047	0	317.741	362.839	0	0	241.414	141.033	0	0	0	652.292	0	304.929	212.408	0	0	0	0	270.91	169.918	177.092	0	195.465	0	0	0	0	0	0	0	198.374	0	215.306	0	0	246.784	0	0	0	403.109	0	220.027	0	0	0	0	0
ADAMTS17	chr15:100511642-100882183	9597.6	10172.5	4264.73	8490.85	5411.6	4733.86	7733.73	8490.82	6466.71	5053.7	6599.25	2737.05	11189.4	11316.4	7856.65	709.371	7025.31	8359.66	6681.91	9973.78	12325.7	6673.43	10028.7	5097.87	7831.48	8623.88	3856.38	5849.44	9153.81	11430.5	3279.44	11225.2	4070.97	11204.6	5997.98	5186.96	4707.53	5966.16	8028.06	7690.52	11458.3	9644.25	8361.9	9801.83	3197.54	9864.04	7608.75	4924.54
ADAMTS18	chr16:77316024-77469011	330.72	0	0	0	0	146.225	0	0	0	209.442	0	0	0	0	0	0	0	0	0	0	0	473.103	0	165.158	0	0	0	0	320.4	0	0	0	0	0	0	0	202.853	0	0	0	0	0	0	0	0	0	0	0
ADAMTS19	chr5:128796102-129074376	0	0	0	0	0	0	0	0	0	0	0	0	0	0	0	0	0	0	0	0	0	0	0	0	0	0	0	0	0	0	0	0	0	0	0	0	0	0	0	0	0	0	0	0	0	0	0	0
ADAMTS1	chr21:28208605-28217728	8638.88	6720.48	19177.2	19007.4	33890.9	36630.5	11493.6	24398.1	8948.88	21224.6	16797.7	13376.2	8068.03	16120.4	21003.3	33790.8	14834.5	12870.7	20675.4	17312.8	22322.1	15324.4	5214.07	15764.1	34887.1	15670.6	2169.39	12377.7	8637.09	20909.6	2338.49	11517.6	3780.97	20474.9	6474.03	14389.6	23052.2	4208.48	11221.5	5889.82	450.372	25706.6	4669.19	11582.5	24418.6	19432.1	8968.48	10513.1
ADAMTS20	chr12:43748011-43945724	0	0	0	0	0	0	0	0	0	0	0	0	0	0	0	0	0	0	0	0	0	0	0	0	0	0	0	0	0	0	0	0	0	0	0	0	0	0	0	0	0	0	0	0	0	0	0	0
ADAMTS2	chr5:178537851-178772431	685.472	3124.91	1439.28	6162.04	0	0	1963.81	2989.59	0	4380.71	1274.35	257.784	410.362	5306.45	1971.33	2765.09	823.284	122.339	1858.34	0	135.197	0	991.41	0	932.974	0	295.791	4105.17	664.251	5949.28	832.048	763.666	526.101	7614	0	0	1707.99	349.834	5193.56	731.964	4196.62	479.439	0	7026.35	333.739	0	168.964	456.08
ADAMTS3	chr4:73146685-73434516	0	0	143.033	0	515.227	0	0	0	106.492	0	0	0	441.829	119.539	188.134	0	0	0	412.781	0	0	0	0	0	0	0	0	103.217	0	0	0	0	107.428	0	0	0	0	0	0	0	0	0	0	0	0	128.267	154.595	0
ADAMTS4	chr1:161159537-161168845	6728.26	7101.54	4045.62	9665.11	7163.46	1178.05	5801.84	3545.27	7111.8	3455.56	6105.95	4881.12	6407.39	3568.88	2880.08	3636.64	3913.4	10156.7	4869.23	5487.07	8050.33	7397.8	7294.01	3756.27	4488.96	4047.48	2426.71	5061.33	2984.63	5712.59	2969.35	6601.85	1120.18	9125.66	5647.93	1315.78	5311.53	4384.51	3037.25	7063.19	3997.86	4502.16	5453.8	2901.02	2906.58	5358.57	6150.79	5757.72
ADAMTS5	chr21:28290230-28339439	2925.49	1827.27	7622.7	4424.16	5129.59	3716.32	4351.27	1991.18	1787.85	5512.2	4169.21	2696.43	3564.41	5430.11	7632.17	6168.85	5168.9	4031.66	2581.13	3624.79	4313.68	2854.38	2993.1	8636	2283.23	727.258	993.108	2855.95	296.872	1506.53	1797.13	1773.53	2382.91	3965.53	2256.26	1539.75	870.346	2137.24	4909.45	1272.56	591.113	2900.28	2244.36	1438.75	2405.83	2311.2	3973.04	2639.31
ADAMTS6	chr5:64444562-64777704	4052.37	2442.74	3636.75	2400.32	2366.52	1642.1	5344.49	1681.69	3225.93	1481.67	4530.57	687.604	4960.21	1446.19	2709.7	5033.53	2651.01	1849.3	3235.99	2691.91	3501.84	3629	4242.36	2463.35	1039.73	1741.09	268.642	1992.82	611.916	1413.65	425.37	1884.05	1818.44	3069.35	1917.28	863.644	919.085	2097.51	2645.76	1968.09	742.347	2048.09	1307.41	1209.83	2748.06	1534.51	3142.74	1848.74
ADAMTS7	chr15:79051544-79103773	225.46	0	465.257	0	1066.98	0	2.68687	503.363	1474.94	383.227	218.774	0	0	348.002	954.083	0	297.897	715.961	204.052	1176.46	496.977	0.585823	0	648.182	619.066	675.023	0	488.676	0	625.345	0	0	175.633	910.529	0	5318.93	276.298	1493.72	1608.41	2.05057	878.46	1237.3	456.853	550.275	0	1387	2193.72	484.755
ADAMTS8	chr11:130274817-130298539	1302.38	0	955.205	1413.66	760.964	606.961	762.316	1696.72	571.053	512.007	1204.14	1496.46	1335.39	1514.62	977.444	1322.87	0	505.667	1173.8	432.672	0	270.821	0	955.48	1843.34	3587.11	0	1165.16	954.861	1737.07	391.392	1041.88	1971.63	671.936	1060.32	1167.86	809.042	2857.69	631.628	1065.46	0	453.993	1367.63	1654.9	348.503	1164.92	1035.06	1841.5
ADAMTS9	chr3:64501330-64673365	0	0	0	0	0	0	0	0	0	0	101.714	0	0	0	0	0	0	0	0	0	0	0	0	0	201.659	0	102.801	0	0	0	0	0	0	0	0	0	0	0	0	0	0	0	0	0	0	0	0	0
ADAMTS9-AS2	chr3:64670545-64997143	0	0	0	0	0	0	0	0	0	0	0	0	0	0	0	0	0	0	0	0	0	0	0	0	0	0	0	0	0	0	0	0	0	0	0	0	0	0	0	0	0	0	0	0	0	0	0	0
ADAMTSL1	chr9:18474078-18910947	0	0	0	0	0	0	0	0	0	0	0	0	0	96.0805	0	0	0	0	0	0	0	0	0	0	0	0	0	0	0	0	0	0	0	0	0	0	0	0	0	0	0	0	138.503	0	0	0	0	0
ADAMTSL2	chr9:136397285-136440641	2554.55	1453.18	2440.37	792.158	2636.21	5635.48	901.749	954.403	0	3167.98	4278.5	937.167	1003.49	973.798	605.259	1279.09	2533.55	2463.68	4009.63	4118.64	1684.06	751.138	2329.71	620.928	433.964	894.164	6868.54	3489.51	3441.15	884.311	6233.31	1779.48	2891.06	1597.25	4297.29	3429.77	1981.05	1400.54	3541.23	2020.55	3892.97	1946.49	7260.15	0	1393.64	2629.01	10508.6	2051.19
ADAMTSL3	chr15:84322837-84708593	0	0	0	0	0	0	0	0	0	0	0	0	0	0	0	0	0	0	0	0	0	0	0	0	0	0	0	0	0	0	0	0	0	0	0	0	0	0	0	0	0	0	138.58	0	0	96.0159	0	0
ADAMTSL4	chr1:150521897-150533412	138420	227070	225624	279097	206374	346494	201968	263471	233995	240866	237259	198712	239244	195802	262644	113591	258842	222774	233336	305091	204468	149542	214713	216452	294697	245020	191522	159446	351255	339110	323429	168261	251943	282840	195429	215483	363143	319700	224471	187381	183623	298241	290028	236150	283854	264876	329502	384547
ADAMTSL5	chr19:1505016-1513188	38304.7	19179.4	11541.2	19879	19997.8	8981.51	29299.7	9179.28	23230.4	15609	27678.1	15319	34521.6	15553.8	16031.9	29654.5	22439.4	19604.9	14946.7	25614.7	28182.8	14879.5	18732.4	12112.5	14358.6	25270.4	12315.5	20007.9	29764.5	40571.7	19862	23634.3	13702	19099.8	10758.6	21352	20936.4	35154.9	15204.2	41676.9	48533.6	18504	30618.7	44880.1	13740.4	19865.6	29566.3	16156
ADAP1	chr7:937536-994289	448851	585718	619792	958479	670514	1.01E+06	654985	670832	516685	955250	661227	884968	694794	714921	761827	620929	692534	546725	645062	692807	594041	443955	645542	549761	886340	942549	1.42E+06	980571	1.21E+06	863009	1.81E+06	793576	997408	797130	625778	1.38E+06	1.41E+06	1.46E+06	855732	597942	1.13E+06	780845	1.09E+06	1.38E+06	961711	693898	819030	1.02E+06
ADAP2	chr17:29248753-29286211	78710.7	91955.4	135999	95105	113130	71027.2	88127.8	123367	50850.9	110890	76220.5	96114	80971.1	103844	100045	101944	79680.4	141308	117303	121543	115658	81932.9	80942	102175	101666	110291	182286	113693	90007.7	115979	140614	96471.2	124592	106860	111017	172199	157657	125971	108073	89128.8	82856.4	100616	170133	147993	116116	114292	109731	115856
ADAR	chr1:154554533-154600456	2.16E+06	2.44E+06	2.20E+06	2.52E+06	2.09E+06	3.31E+06	2.52E+06	2.42E+06	2.34E+06	2.76E+06	1.95E+06	2.48E+06	2.35E+06	2.04E+06	2.47E+06	2.08E+06	2.15E+06	2.50E+06	2.34E+06	2.46E+06	1.82E+06	2.26E+06	2.07E+06	2.36E+06	3.20E+06	2.52E+06	1.54E+06	2.02E+06	3.00E+06	2.89E+06	1.92E+06	1.73E+06	2.58E+06	3.45E+06	2.33E+06	1.19E+06	2.99E+06	2.28E+06	1.65E+06	2.83E+06	1.79E+06	2.83E+06	2.17E+06	2.26E+06	2.36E+06	3.14E+06	2.41E+06	3.63E+06
ADARB1	chr21:46494492-46646478	155888	145254	171814	109241	105461	95154.2	164187	106982	162418	121026	131339	105485	199073	121644	112170	144893	117660	149869	131078	139999	146444	135119	149987	110361	124848	103612	84789.2	117472	165430	165293	136455	152664	123258	145044	156009	132550	162259	103305	93279.2	186790	119774	158807	128786	133454	122094	177787	161598	130880
ADARB2	chr10:1223252-1779670	0	8421.97	0	9653.12	7823.95	15659.6	148.251	0	6628.69	14910.2	749.187	0	105.314	11349.7	0	252.05	13141.4	4490.08	220.817	0	103.378	14232.2	6968.1	6490.15	10105.3	316.9	0	171.897	9741.08	3901.96	0	5259.86	26706.4	0	8669.75	4447.06	6632.79	1054.24	251.552	7731.9	0	3790.26	133.597	7803.4	122.932	11717.5	1151.66	0
ADARB2-AS1	chr10:1568824-1599179	0	0	0	0	0	0	0	0	0	0	0	0	0	0	0	0	0	0	0	0	0	0	0	0	0	0	0	0	0	0	0	0	0	0	0	0	0	0	0	0	0	0	0	0	0	0	0	0
ADAT1	chr16:75632246-75657221	120194	90348.5	132641	119345	92264.3	123321	105492	98650	88152.4	98105.9	85877.9	75009.5	94432.2	102383	110711	107741	96012.4	81974.4	110267	83240.9	104558	116768	90492.9	106234	92421.3	62359.1	20870.2	59223.9	58032.9	102158	41071.7	77895.6	67730.4	128533	68408	34596.1	59946.7	52713.1	101965	93814.9	50714.6	138665	52685.7	45011.6	86032.2	115749	104201	74371.7
ADAT2	chr6:143743968-143771841	52544.8	39214	30750.4	40083.2	42588.6	23294.4	50178.2	41846.2	42431.4	24452.1	38485.3	32141.4	40319.7	41195.4	27916.2	37889.4	22627	45276.1	38908.4	27765.8	55444.6	45551.4	38884	37762.9	24079.5	14028.5	14207.9	30561.9	24828.5	27799.2	19408.1	46898.8	28803.4	26210.7	32605.2	20439.9	27611.5	17590.9	43634.6	33208.3	24100.9	36888.3	22602.3	24037	28273.8	32795.7	36064	25033.9
ADAT3	chr19:1905416-1913446	67609.6	88618.8	61918.1	70818.4	61165	53102.8	71444.4	55157.8	74423.8	50519	103947	107804	95170.3	62259.6	57422.5	89552.6	84759.7	57190.7	54991.7	71161.6	59108.4	52600.8	76152.7	42976.5	72069.9	48932.9	195117	80867.3	125291	105233	124376	86975.3	115689	80259.4	70470.6	101814	155850	72092.4	58679.1	95272.5	118004	84896.8	117609	129668	90276.4	96988.4	81251.2	76514.6
ADC	chr1:33546713-33585995	28781.4	18845.3	17430.4	19821.8	24722.5	15680.9	23695.5	18165.2	16486.4	17351.2	30034.9	13213.9	23817.9	22597.7	16880	17364.5	17491.9	30312.4	15548.7	17384.6	20562.4	12417.4	20497	23437.1	14362.1	12242.9	34750.3	30225	32099.3	29635.5	20541.6	27189.3	14477.7	28830.7	17994.2	16916.5	40881	24589.1	22300	27912.8	43700.3	17446	20060.5	40949.2	25521	24649	37807	20017.4
ADCK1	chr14:78266425-78400297	68402.3	46309.3	71912.2	120570	72878.8	55375.4	55142.2	63059.1	58956.3	73033.6	57916.2	48202.3	73809.5	55060.2	45765.3	33378.1	52773.5	64460.3	53642.9	73929.5	55291.5	45463.6	69609.3	59554.6	52816.1	110697	114179	103631	91314.7	90191.5	143208	77558.1	78545	62939.7	85978.8	113051	216198	71927.5	61812.3	84509.1	96402.1	70271.3	97336.8	209342	75119.1	76625	69327.7	66875
ADCK2	chr7:140372952-140394908	166752	129324	148719	127698	214098	125683	154952	167928	154712	191849	172032	153853	206289	157723	130768	149241	119844	172599	97357.6	180878	159064	153386	176989	141703	200867	199374	348803	208450	267547	256296	293567	163344	197406	179894	180584	265431	286546	235594	152810	200335	304537	185354	255945	210981	203767	220848	209601	168045
ADCK3	chr1:227127937-227175246	577013	509358	494299	583806	467657	1.06E+06	586104	598645	510311	797925	465932	518842	681672	420822	647077	474726	715458	543621	542208	675540	399128	608279	476428	505429	618423	668055	816875	719820	768139	669037	638263	473414	614974	727397	442867	691180	639900	733325	436370	548310	401043	652289	631341	659790	751995	647499	499121	777118
ADCK4	chr19:41197433-41222790	257146	274350	252205	311967	247325	403074	289898	243621	307352	272136	336149	297491	316841	281862	301993	263456	313422	275348	287537	291769	220100	246872	278924	263634	328302	324201	515495	407590	509508	425542	705305	306631	396680	368029	294120	351630	461973	570881	339908	294138	597598	321028	451425	482048	409982	342634	317733	374353
ADCK5	chr8:145597730-145618453	117923	101777	115286	104127	109992	93747.1	102052	83074.9	130149	113271	156517	89113	112000	111212	95297.2	98970.4	92814.2	123783	109429	111835	138355	93462.7	139445	90428.8	84966.3	104249	261496	154719	144031	168365	256273	161828	149923	129852	109936	184815	204059	257047	146898	138919	294931	126408	198347	249375	131911	134443	118625	135367
ADCY10	chr1:167778624-167883453	0	457.534	638.671	173.996	1088.93	711.147	620.915	727.672	1123.12	639.682	255.074	948.012	165.619	498.412	417.914	188.388	0	1294.76	155.967	247.975	845.1	0	770.786	2122.8	1574.97	811.788	138.758	715.833	1736.47	136.591	204.784	163.162	245.861	405.304	0	944.947	435.417	1854.36	0	840.512	362.765	839.922	824.139	726.703	825.071	862.186	354.479	252.894
ADCY1	chr7:45614124-45762714	82.793	0	0	74.5224	376.174	0	250.092	116.285	0	170.793	206.711	134.219	0	188.804	175.724	0	102.02	0	221.458	111.115	69.7475	72.9988	0	321.883	369.783	0	0	56.9326	0	135.247	0	80.8258	58.5323	88.1529	249.152	0	200.675	172.971	171.338	92.7091	0	464.548	0	317.401	162.733	183.733	0	57.4341
ADCY2	chr5:7396342-7830194	152.048	0	0	0	0	0	0	0	0	0	0	0	0	0	0	0	0	0	0	209.066	136.55	0	0	0	0	0	0	0	0	118.233	0	141.117	0	0	0	0	0	0	0	0	0	0	0	0	0	0	152.601	0
ADCY3	chr2:25042038-25142055	77569.5	76672.6	81370.5	85548.7	71640.5	48223.5	82838.5	58956.5	79492.3	60423.1	68305.9	67452.9	114832	73441.3	74335.8	54616.7	74926.7	66752.4	79263	71505.2	57225.6	65485.5	81636.4	62981.4	77520.2	72322.5	48698.8	105636	101308	109545	61771.2	79266.7	67596.3	91163.6	72212.9	51146.3	96548.8	57242.3	65216.1	85333.3	84094.3	85546.9	85957.2	84773.7	69561.8	82897	110295	56565
ADCY4	chr14:24787554-24804277	28837.2	74339.6	41475.5	87500.1	32843	71283.4	42642.2	49293.3	54780.6	63452.7	62231.2	61250.6	43895.3	41350.2	44152.4	35574.5	51336.2	39760.7	34826.8	42865.1	55329.4	39940.5	43588.3	50229.3	55735.4	44878.5	38971.3	80464.8	76978.8	54931.8	118024	37676.1	64575.6	78856.7	62770.4	45702	88515.2	97090.8	57493.9	56742.9	64193.3	54533.7	54842.4	72988.8	73596.3	71214.6	46753.8	65496.2
ADCY5	chr3:123001142-123167392	2660.66	1426.48	2315.16	5715.1	3969.96	2718.33	3009.77	2324.2	5346.07	2846.79	2782.94	964.275	5961.67	3070.18	2945.24	2493.68	2027.65	4783.95	2901.18	3486.37	4431.18	2989.17	2107.89	1789.61	2642.26	508.383	1804.74	4145.89	5186.73	4923.93	5556.13	6135.61	2744.66	5753.01	4053.96	2892.11	3009.31	5572.98	3319.37	5145.72	2860.36	3376.07	3714.94	5445.78	3054.84	4014.29	3530.34	3153.18
ADCY6	chr12:49159974-49182820	1540.59	3080.29	3503.5	1075.02	1372.87	1046.37	2800.26	5017.66	470.872	2920.57	2311	3404.99	1898.74	2229.42	2236.2	1383.76	1695.18	1588.42	3814.06	257.904	2099.92	511.573	3545.49	1528.81	3812.16	2463.32	1811.42	4048.02	4287.24	3373.85	2021.77	1372.76	3190.88	1808.77	2952.9	2029.26	2837.16	2854.57	1185.52	2794.01	765.4	2145.33	1237.09	1718.41	3335.66	2853.69	2962.71	793.28
ADCY7	chr16:50321822-50352043	864187	836146	1.07E+06	1.06E+06	977925	1.14E+06	1.02E+06	1.01E+06	965286	1.22E+06	967039	1.02E+06	986986	1.01E+06	1.07E+06	1.21E+06	945554	1.04E+06	1.15E+06	849438	1.00E+06	844242	932174	1.00E+06	1.09E+06	808042	305833	733870	561139	857062	311100	901923	865846	957925	789694	415198	626837	466340	577378	915477	255625	1.37E+06	677592	504083	881747	883974	942290	952610
ADCY8	chr8:131792546-132052835	0	0	0	0	0	0	0	379.856	0	0	0	0	0	0	0	0	0	0	0	0	0	0	0	0	0	0	0	0	0	0	0	0	0	0	0	0	0	0	0	0	0	0	0	0	0	202.479	272.946	0
ADCY9	chr16:4012649-4166186	53912	44427.4	48922.5	44489.7	38005.6	42261.5	41109.5	39913.1	30873.6	52996.8	39228	39896.8	63917.4	42611.9	41928.3	52721.6	29924.7	33864.3	48845.9	52650.4	39395.1	33825.8	43012.8	41677.9	48538.1	33793.9	21421.2	29860.3	46290.9	43452.6	22599.8	22040.2	38241.9	37363.8	42579.8	23250.1	40805.9	37956.5	23768.9	49663.3	19935.5	55840.7	35448.9	40512	40710.3	50374	42056.7	38743.2
ADCYAP1	chr18:904943-912173	0	0	0	0	0	0	0	0	0	0	804.494	0	332.697	0	0	0	0	0	0	0	0	0	0	344.035	0	0	0	0	0	0	0	0	0	0	0	0	0	0	0	0	0	0	0	0	0	0	350.683	0
ADCYAP1R1	chr7:31092075-31151093	0	0	0	0	0	0	0	331.503	0	0	0	0	0	0	0	0	0	0	0	0	0	143.215	0	0	0	0	0	0	0	0	0	0	0	0	0	0	0	0	0	0	0	0	0	0	0	0	0	0
ADD1	chr4:2845583-2931802	1.38E+06	1.51E+06	1.58E+06	1.41E+06	1.49E+06	1.63E+06	1.64E+06	1.51E+06	1.37E+06	1.64E+06	1.22E+06	1.62E+06	1.80E+06	1.33E+06	1.59E+06	1.22E+06	1.38E+06	1.32E+06	1.68E+06	1.64E+06	1.08E+06	1.51E+06	1.47E+06	1.36E+06	1.69E+06	1.58E+06	1.39E+06	1.68E+06	2.21E+06	1.98E+06	1.43E+06	1.19E+06	1.87E+06	1.81E+06	1.47E+06	1.30E+06	1.70E+06	1.45E+06	955502	1.80E+06	1.20E+06	1.66E+06	1.78E+06	1.72E+06	1.84E+06	1.80E+06	1.52E+06	1.86E+06
ADD2	chr2:70889215-70995375	29190.2	28462.6	26795.9	18350.1	25533.2	23540.2	30065.6	24474.1	29790.2	16573.6	21332	24543.1	32106.9	20577.5	21340.3	14195.1	19339.6	28272.4	35669	18920.7	20210.8	30911.8	17512.2	16331.1	33838.6	34124.3	16019.7	15583.4	29318.5	37187.5	20915.3	13493	16241.1	18727.1	42554.4	23454.4	24739.6	18961.6	15059.9	34566.7	28045.8	17646.1	19504.6	21263.4	19832.9	40197	22437.9	19922.6
ADD3	chr10:111765725-111895323	1.60E+06	1.39E+06	1.51E+06	1.26E+06	1.26E+06	1.19E+06	1.59E+06	1.27E+06	1.64E+06	899062	1.47E+06	1.09E+06	1.08E+06	1.60E+06	1.26E+06	1.27E+06	1.09E+06	1.31E+06	1.34E+06	991997	1.59E+06	1.76E+06	1.25E+06	1.58E+06	953747	773288	394963	871060	409366	614206	300194	1.22E+06	826115	1.02E+06	1.01E+06	562539	406037	395966	976959	841212	334345	1.38E+06	572237	472020	850452	1.10E+06	926967	917631
ADGB	chr6:146920135-147136597	0	0	140.843	150.332	0	130.383	0	401.91	102.608	174.021	117.68	0	0	113.922	0	0	0	108.257	0	0	0	0	0	0	0	0	0	0	148.054	0	174.987	0	0	174.855	421.578	0	0	0	0	179.408	0	112.345	0	210.149	0	0	0	0
ADH1A	chr4:100197522-100212185	0	0	0	0	0	0	0	0	0	0	3.46E-06	0	0	0	0	0	0	0	0	0.000207558	682.602	0	0	0	0	0	0	0	0	0	0	0	0	0	0	0	0	0	0	0	0	0	0	0	0	0	0	0
ADH1B	chr4:100227526-100242572	0	0	0	0	0	0	0	0	0	0	0	0	0	300.572	0	0	0	0	0	0	0	0	0	0	0	0	0	0	0	0	0	0	0	0	0	0	0	0	0	0	0	0	0	0	0	0	0	0
ADH1C	chr4:100257648-100273917	0	0	0	0	0	0	0	0	0	0	0	0	0	0	0	0	0	0	0	0	0	0	0	0	0	0	0	0	0	0	0	0	0	0	0	0	0	0	0	0	0	0	0	0	0	0	0	0
ADH4	chr4:100044832-100065449	0	0	0	0	0	0	0	0	0	0	0	0	0	0	0	0	0	0	0	0	0	0	0	0	0	0	0	0	0	0	0	0	0	0	0	0	0	0	0	0	0	0	0	0	0	0	0	0
ADH5	chr4:99992129-100009931	311442	169675	311779	219524	208563	185314	256713	142216	220964	146391	219461	202181	184582	245692	214585	238646	167051	224469	193293	200046	334622	255188	183064	263853	119304	163446	247757	260746	146236	108522	222412	286678	218906	151537	211259	259879	148546	213145	341831	184259	242954	199262	258609	214699	168466	163577	194243	170977
ADH6	chr4:100123794-100140403	0	2496.13	0	0	794.421	0	922.346	0	2017.15	438.748	0	0	0	1655.42	857.065	0	0	0	0	1020.13	1405.75	0	0	0	0	0	0	0	0	0	832.873	1311.63	0	1635.65	0	0	0	0	0	0	0	1565.66	0	0	0	590.364	0	0
ADH7	chr4:100333417-100356667	0	0	0	0	0	0	0	0	0	0	0	0	0	0	0	0	0	0	0	0	0	0	0	0	0	0	0	0	0	0	0	0	0	0	0	0	0	0	0	0	0	0	0	0	0	0	0	0
ADHFE1	chr8:67344717-67381044	134157	70023.9	73970.4	60454.7	106308	70162.4	86320.3	72776.6	81014.5	83543.9	98194.9	75421.3	103961	108610	60937.9	103766	41249.6	91174.6	97113.4	71574.4	126151	61777.9	86460.3	81583.2	67730.3	51034.5	37327.3	87735.7	53289.5	86939	60254.2	126800	105134	76691.3	83476.2	93424.9	86320.3	92425.5	121406	84513.6	100008	70411.2	75853.9	85848.7	88181.1	68857.7	85424.3	48708.1
ADI1	chr2:3501689-3523350	547704	515895	546724	572402	543572	505309	510026	527590	466285	549943	465335	585840	574463	606050	584212	498007	487879	563593	507422	487203	589940	595646	481305	616243	562042	533406	756778	631443	597062	518482	612057	516251	574857	539863	452258	810486	585205	624190	528720	483925	668635	454034	664040	577752	599890	576060	569361	498577
ADIG	chr20:37209837-37217104	0	0	0	0	0	0	0	0	0	0	0	0	0	0	0	0	0	0	0	0	0	0	0	0	0	0	0	0	0	0	0	0	0	0	0	0	0	0	0	0	0	0	0	0	0	0	0	0
ADIPOQ	chr3:186560462-186576252	0	0	0	223.295	0	0	0	0	0	0	0	0	0	0	266.629	0	0	0	0	0	0	0	0	0	0	0	0	0	0	0	0	0	0	0	0	0	270.036	0	0	0	0	0	0	0	0	0	0	0
ADIPOR1	chr1:202909959-202927700	3.57E+06	3.18E+06	5.60E+06	3.63E+06	8.06E+06	6.84E+06	3.39E+06	4.56E+06	6.46E+06	5.37E+06	3.36E+06	8.41E+06	7.20E+06	4.99E+06	7.38E+06	3.30E+06	4.61E+06	2.71E+06	3.93E+06	7.45E+06	2.71E+06	3.62E+06	4.91E+06	4.14E+06	8.22E+06	6.05E+06	2.53E+06	5.28E+06	7.06E+06	2.65E+06	4.84E+06	3.03E+06	2.96E+06	3.90E+06	7.30E+06	4.33E+06	4.66E+06	5.48E+06	8.31E+06	5.56E+06	6.29E+06	4.22E+06	4.75E+06	4.71E+06	3.68E+06	2.72E+06	6.37E+06	3.73E+06
ADIPOR2	chr12:1800246-1897845	367120	378191	411658	352162	366997	432429	386516	403975	303259	398064	316744	371668	381286	381825	374009	366421	335314	362413	405664	393221	309165	347248	326778	358296	395643	328652	354469	378761	366903	326793	372496	303035	409128	374480	316414	308168	364421	337046	311098	372961	327372	381467	363281	386756	421988	406050	378551	349029
ADK	chr10:75910942-76469061	217748	136888	198288	127169	200999	117298	206330	225364	226787	102332	120889	154806	152132	147717	251443	106205	117403	146625	147059	133045	229219	261296	129821	230851	109247	199117	124410	137702	161789	105328	273231	222602	237644	106127	142979	138514	110214	153032	168787	135752	170636	128203	229383	123704	123246	165537	134880	114703
ADM2	chr22:50919984-50924866	9600.57	12895.6	7101.81	7444.43	9401.84	3462.71	8852.83	8083.5	11265.2	6734.32	8598.09	8820.49	10252.1	8279.68	7561.79	10135.6	10844	11261.8	8778.84	8556.2	6756.4	10384.2	14176.9	7841.1	12486.6	9389.75	10313.3	13237.3	23984.7	19277.3	19152	8981.16	11115.6	11367.1	6078.03	10412.7	12729.7	10203.8	6569.36	10467.3	26967.9	11663.6	24765.3	19116.9	13998.4	9685.47	13820.1	13075.7
ADM	chr11:10326641-10328923	497341	591825	328801	1.02E+06	294290	911351	344198	611740	1.21E+06	661593	1.01E+06	615531	463972	435663	957204	444630	706046	600742	302458	1.15E+06	872238	465722	401245	590188	815587	1.05E+06	397577	372247	2.01E+06	1.09E+06	251829	944685	902420	943213	703591	718913	770314	979067	852583	680226	667531	711471	760144	1.28E+06	508525	746528	673361	1.43E+06
ADNP2	chr18:77866914-77898228	101155	87369.6	100703	86646.8	96005	88962.6	105102	89883.8	81903.7	83884.2	83062.3	98359.4	106234	87266.5	85643.6	111208	64605.7	104656	105176	87825.9	84800.3	102563	93529	97089.8	93773.6	77290.8	42573.6	63316.2	54113.2	91787.1	29606.8	75979.6	86607	90568	82001.6	39619.5	47761.8	39095.6	53106.3	90725.1	31579	99306	60980.3	39931.1	83034.4	87581.1	91069.9	65490.4
ADNP	chr20:49506882-49547527	419413	399779	452213	437689	433575	431234	505775	474244	391743	417216	340779	397548	454000	398285	439726	422775	380675	444436	480253	375177	410414	479672	365305	424633	409979	330170	135843	258114	218152	310163	112680	294258	360006	396370	311543	179383	175482	171371	260930	387208	123610	415435	222837	198862	346736	427770	335016	386853
ADO	chr10:64564515-64568239	160546	140039	173433	125348	144409	113268	165598	129224	119795	135419	166333	101803	157139	148034	158069	135847	115049	146741	142462	144087	164588	150218	114762	156768	124496	115748	87982.1	103296	84230.2	105400	80276.5	137897	135161	107880	137043	103938	108376	78161.4	144130	132163	112745	169518	115817	97124.8	137390	155831	139927	116573
ADORA1	chr1:203096835-203136533	5309.56	4405.53	3366.99	10766.7	8716.26	2048.68	13597.8	3929.56	763.64	3952.43	3125.51	3484.35	1835.62	12021.9	3633.43	0	5112.62	2344.29	2008.72	0	713.636	379.395	3035.12	2187.43	10911.4	0	11332.6	4391.2	12603.6	11818.4	7724.65	6224.1	3569.71	2262.28	4892.27	13131.4	14643	3810.49	14101.2	7404.67	5799.57	5223.8	2235.43	1656.24	15424.3	5770.1	9646	1816.88
ADORA2A	chr22:24823529-24838325	518924	553746	478058	510111	440088	442203	484055	356464	511264	340695	484008	428358	455553	394514	371094	306776	399166	434915	403296	500965	373189	438495	395135	380559	448164	456391	544350	585082	874727	605477	905710	549307	523879	566301	553199	627371	592419	785830	526263	628320	921953	439784	707518	641195	527356	487643	585675	736436
ADORA2B	chr17:15848230-15879210	38966.3	28525.6	22334.8	25037	20128.6	15456.6	40577.6	21612.6	18774.4	24886.3	30012.9	11406.5	23445.7	24201.9	31564.4	8633.53	11935.6	21727.7	14164.8	34219	16175	16623.9	29186.4	14340.2	26201.6	26193.5	13522.6	19913.9	22249.8	9365.11	30499.7	36538.9	19913.1	15650	18385.3	20329.9	26825.3	11738.3	17521	23704.3	8109.59	12262.2	19979.5	11672.3	11546.8	25793.2	18337.1	9303.73
ADORA3	chr1:112025969-112106597	81477.5	53998.3	118260	70601.8	58164.7	104759	68635.6	53236.1	50533.1	87234.4	108208	100271	131857	211999	40976	76813.2	81793.7	67545.6	122907	126547	77209.1	109998	128772	76869.5	82243.5	63138.4	105895	94731.7	58299.9	27363.6	104794	92611.9	57846.4	41980.9	69586.4	201435	70041.9	41448.2	48685.2	44323.5	33319.5	165333	71061.9	102598	48136.7	136628	85781	83274.6
ADPGK	chr15:73043707-73076126	850895	1.02E+06	995994	1.23E+06	1.02E+06	1.18E+06	988788	1.13E+06	1.04E+06	1.14E+06	1.09E+06	951253	961873	1.05E+06	1.09E+06	911059	939746	1.01E+06	981096	973777	1.34E+06	1.01E+06	965740	1.09E+06	953858	930258	739902	968561	842196	827888	756651	963953	936060	1.05E+06	890310	837704	957761	888530	1.11E+06	958889	710867	973731	919683	804124	964151	1.07E+06	873173	947175
ADPRH	chr3:119298522-119308792	90148.6	81806.3	106535	73836.5	115426	83476.5	83362.3	119558	57786	118852	78768.5	83109.4	112537	91150.1	90870.1	87336.9	107374	120356	125089	100558	83348.3	96645.6	86331.3	92565.4	104200	94298.1	69003	95195.6	77656.2	124350	99073.9	80551.4	102902	85778.7	56165.7	98723.8	115898	80194.3	63624.6	75437.7	60786.2	96163.2	115343	103172	98416.5	120411	83002.4	73740.4
ADPRHL1	chr13:114076259-114107839	4403.16	10098.9	3488	3395.59	4855.21	3332.07	6574.84	10720.5	5966.37	8955.93	10110.8	4317.28	6165.36	5757.48	5549.87	6146.83	3059.13	6112.61	2838.71	12892.5	5485.73	10015.1	10768.9	3459.81	2744	4782.5	9749.49	6713.24	16264.4	14374.9	13924.4	6129.62	10316.3	7677.71	11506.8	3063.48	11028.5	11698.5	6704.83	12118.4	9514.24	3672.15	11944.7	13770.9	7402.11	6618.02	4452.45	11223
ADPRHL2	chr1:36554452-36559533	426611	560526	341521	518457	383255	550735	438769	448082	491384	479772	489487	475708	453223	458914	473127	386180	397409	427318	412335	471627	351536	419983	438167	382159	489171	540562	868683	488674	688356	621288	825557	540836	607929	622366	508077	584509	708105	697347	422308	511424	799827	438771	563741	615227	539210	502356	464072	498046
ADRA1A	chr8:26605666-26722922	0	0	502.376	485.301	0	0	0	0	0	0	0	0	0	0	0	0	0	0	0	0	0	0	0	0	0	0	0	0	0	0	0	0	0	0	0	0	0	0	0	0	0	0	0	0	0	0	0	0
ADRA1B	chr5:159343739-159400017	0	0	0	0	0	0	0	0	0	498.71	0	0	0	0	0	0	0	0	0	0	0	0	0	0	0	0	0	0	0	0	0	0	0	0	0	0	0	0	0	0	0	0	0	0	0	0	657.937	0
ADRA1D	chr20:4201277-4229659	0	0	0	0	0	0	0	0	0	0	0	0	0	0	0	0	0	0	0	1562.2	0	0	0	0	0	0	0	0	0	0	0	0	0	0	0	0	0	0	0	0	0	0	592.322	0	0	0	0	0
ADRA2A	chr10:112836789-112840662	1123.99	6472.36	2682.7	4378.06	4303.58	7386.08	2253.32	2765.47	1317.55	4986.57	1361.86	7492	3745.58	1803.11	1155.15	1923.37	1453.15	921.598	2363.41	4512.72	1533.71	3203.49	1057.46	3683.57	15621.7	3131.58	2790.6	4092.75	3180.22	5764.55	2958.6	0	7527.57	1575.85	8404.68	4468.72	4061.18	1608.42	4445.68	5426.81	3621.87	2418.1	3831.14	1912.61	3950.98	4892.22	4835.3	767.444
ADRA2B	chr2:96778622-96781888	0	1942.22	0	0	0	0	432.93	0	0	0	324.257	0	1517.44	0	0	0	0	0	0	1441.03	591.119	0	493.866	0	524.589	957.23	312.275	254.798	351.088	625.704	421.071	378.337	0	378.197	0	0	0	0	0	400.345	1424.54	254.805	382.558	0	752.693	264.485	0	755.188
ADRA2C	chr4:3768295-3770253	0	0	0	0	0	0	0	0	0	0	0	0	0	0	0	0	0	0	0	0	0	0	0	0	0	0	0	0	0	0	0	0	0	0	0	0	0	0	0	0	0	0	0	0	1100.28	0	0	0
ADRB1	chr10:115803805-115806667	2012.93	5925.14	2122.96	10460	2864.13	3285.92	314.017	1117.27	416.865	2920.59	8132.99	1595.71	2203.14	3679	7736.81	2167.28	0	1629.36	3638.02	9571.35	449.431	2798.12	2746.48	523.399	0	12337.3	4746.45	3400.26	1437.8	421.415	5800.71	3075.14	6624.39	2200.16	2328.14	1790.92	5627.49	5346.65	1083.18	10555.2	0	3289.78	9939.05	4057.73	3649.29	5450.21	2141.24	2742.27
ADRB2	chr5:148206155-148208197	207627	234125	327991	232072	286871	260644	227785	197681	171576	240599	256236	287407	266220	284731	303076	483661	181773	196427	287297	297253	201535	259622	190568	253126	252823	257335	221495	193684	183938	227649	181467	203829	380131	273127	189823	237681	300644	233572	275712	252026	111675	376701	191776	255331	405624	255194	235232	201644
ADRB3	chr8:37820513-37824184	0	0	0	0	0	0	0	0	0	0	0	0	0	0	0	0	0	0	0	0	0	0	0	0	0	0	0	0	0	0	0	0	0	0	0	0	0	0	0	0	0	0	0	0	0	0	0	0
ADRBK1	chr11:67033904-67054029	4.47E+06	5.06E+06	4.94E+06	5.90E+06	4.65E+06	6.60E+06	4.96E+06	5.09E+06	5.18E+06	6.37E+06	5.55E+06	5.56E+06	5.07E+06	5.11E+06	5.28E+06	4.30E+06	5.31E+06	4.43E+06	5.29E+06	5.37E+06	4.12E+06	4.22E+06	5.01E+06	4.63E+06	5.54E+06	5.49E+06	6.70E+06	6.27E+06	8.30E+06	6.66E+06	8.83E+06	5.19E+06	6.23E+06	6.32E+06	4.79E+06	5.73E+06	7.24E+06	7.78E+06	5.42E+06	5.48E+06	6.61E+06	5.48E+06	6.89E+06	7.48E+06	5.97E+06	5.93E+06	5.55E+06	7.83E+06
ADRBK2	chr22:25960860-26125258	114496	123817	218330	127481	144298	121972	148856	186391	85200.3	141052	87786.3	144908	149524	152742	151711	139704	132675	166212	176759	125853	170215	156769	130048	156452	133123	127856	82222.2	100406	65813.3	107796	88426.5	93269.4	123328	110614	102129	112287	99884.7	78774.1	118110	106009	80102.3	155244	104317	84740.9	110721	170760	131702	118503
ADRM1	chr20:60878026-60883918	1.08E+06	1.12E+06	1.06E+06	1.16E+06	1.04E+06	1.23E+06	1.09E+06	1.08E+06	1.17E+06	1.45E+06	1.13E+06	1.12E+06	1.22E+06	953697	1.19E+06	955979	1.19E+06	1.02E+06	1.05E+06	1.31E+06	846348	943789	1.18E+06	1.04E+06	1.24E+06	1.38E+06	2.70E+06	1.57E+06	2.24E+06	1.92E+06	2.74E+06	1.23E+06	1.67E+06	1.35E+06	1.16E+06	2.07E+06	2.13E+06	2.03E+06	1.08E+06	1.49E+06	2.28E+06	1.19E+06	1.78E+06	2.02E+06	1.48E+06	1.36E+06	1.21E+06	1.44E+06
ADSL	chr22:40742503-40762575	542129	421187	461322	451592	443438	313916	439348	426875	450194	364496	445109	416562	460160	413511	414854	380753	361017	536238	378189	429521	641935	513746	432438	412515	353597	370041	745511	600714	578360	438633	866979	617845	449369	410900	440076	687837	643757	613948	650371	485941	918443	406191	730162	774117	373291	412510	500551	417315
ADSS	chr1:244571793-244615436	545235	469983	564364	533567	580287	540064	535075	639227	430355	524351	582387	431195	549396	538553	516867	533764	572487	568729	524547	413893	545741	579064	485413	600307	423773	492746	255189	449868	378487	394868	251177	512916	604352	504012	427604	371023	321086	258872	536889	472146	262286	455519	403752	349184	457905	542832	471604	465176
ADSSL1	chr14:105190533-105213647	13218.7	10656.5	8160.53	11630	12321.2	12562.8	13681.4	19939	13779.3	12364.1	12170.1	10897.8	11130.7	11958.5	12329.1	7086.89	14348.5	15039.3	11351.2	16648.6	19331.9	15090.7	17582.7	13477.2	12643.7	11336	28545	15635.6	14866.7	22715.3	25271.1	17452.6	12522.4	13887.5	6971.54	23015.8	16492.5	13678.1	16623.5	14476.6	19887.9	9661.65	22312.9	22803	15457.8	9724.98	18501.2	14386.7
ADTRP	chr6:11713887-11779280	45678.3	44470.2	35477.9	64233.7	31633.3	17633.8	67792.1	43241	55120.5	14209.4	40518	38612.6	55805	26600.9	10889.9	45642.4	44679.9	74320.3	25096.3	32879	163784	62514	51790.1	26853.9	16524.9	43133.8	31163.8	54097.5	43093.9	43157.8	17812.4	82406	29670	21915.3	27368.4	24746	23616.7	16793.8	34606.8	57430.3	52526.7	30622.6	55605	16864.3	24978.2	50175.1	55064.4	40909.1
AEBP1	chr7:44143959-44154159	69618.8	58763.7	55527.5	55126.6	43480.2	45981.6	109456	55826.8	64759.3	42933.8	56892.1	84506.3	81613.2	38715.6	71255.6	43784.3	82884.6	63948.1	57556.2	54769.6	44186.1	94706.7	61549.1	36961.9	33722.9	42419.2	126351	77615.1	79966.9	109785	87064	66153.7	51326.2	62187.5	65965.7	45549.6	81107.1	68020.3	35932.1	67364	130772	39801.3	90925.5	66774.5	105762	55307.6	64771.8	84456.8
AEBP2	chr12:19592607-19675173	114851	78561.7	97159.8	76376.2	92715.4	80559.4	103041	93917.3	89823.2	68535.2	86477.8	63049.3	80338.2	91025.3	85595.1	85805.8	59845.1	84630.3	90372	68127	88460.9	92786.6	78811.1	87300.6	79318.1	54146.4	38648.1	59165.7	27914.4	55556.4	25506.6	85474.6	71872.5	64303.2	60254.1	33149.9	43456.6	33021.1	57229.9	67386.8	28675.7	88717.6	40303	37558.5	68096.8	73365.2	76156.8	53152.9
AEN	chr15:89164526-89175512	203009	167552	132781	140784	141948	95617.5	170948	128248	183634	111163	165693	156547	168612	142921	129480	133483	166167	149725	140202	144910	160556	156894	158104	121830	126844	138054	177324	174032	213083	167733	196071	212385	158946	154989	177659	193558	227715	226131	175419	151936	236462	184096	253887	224467	138075	164087	178292	131751
AES	chr19:3052907-3062964	7.74E+06	6.45E+06	5.65E+06	5.92E+06	6.09E+06	5.15E+06	6.63E+06	5.04E+06	7.49E+06	5.64E+06	6.90E+06	6.36E+06	8.15E+06	6.02E+06	5.91E+06	5.78E+06	5.92E+06	5.93E+06	5.58E+06	6.94E+06	6.16E+06	5.99E+06	6.35E+06	5.43E+06	5.87E+06	5.90E+06	1.63E+07	8.58E+06	1.12E+07	9.50E+06	1.45E+07	9.19E+06	8.13E+06	6.90E+06	7.19E+06	1.26E+07	1.14E+07	9.04E+06	6.60E+06	7.79E+06	1.66E+07	7.21E+06	1.09E+07	1.14E+07	7.50E+06	7.81E+06	7.93E+06	6.13E+06
AFAP1	chr4:7760439-7941653	40830.8	52597.8	51709	75862.8	44146.2	19757.7	77583	44297.4	36168.5	51358	15686.5	42527.5	79934.2	69293.6	33770.3	46264	16757.5	39215.9	21739.8	56329.4	44342.9	76793.2	68459.4	30904	44022.5	58310.1	10690.9	42311.5	19159.8	26977.8	11602.8	14746.8	26037.9	78597.2	21381.9	24478.1	9736.73	18074.6	22834.6	32426.5	9061.71	34002.2	40725.5	23187.4	23597.2	54000.9	55161	11780.9
AFAP1-AS1	chr4:7755816-7780654	552.663	932.707	908.904	1642.76	933.342	601.108	663.396	1120.69	315.076	976.974	447.145	915.675	711.421	1131.57	588.675	414.682	0	905.926	119.496	1112.38	469.172	367.673	1348.93	659.417	847.759	0	1094.74	553.999	666.91	1082.01	936.807	256.756	94.955	1055.26	0	911.299	331.873	579.955	576.6	616.598	1315.27	0	150.599	353.111	388.954	716.57	693.468	389.264
AFAP1L1	chr5:148651400-148721367	2449.51	200.505	182.635	843.618	529.643	409.841	840.978	650.132	350.451	1309.21	2384.8	763.438	1736.95	1499.86	999.387	712.932	0	661.172	786.529	2984.51	799.175	1041.46	577.256	436.525	0	0	1200.27	1406.63	1534.21	360.021	824.664	2239.88	323.906	989.884	0	1593.95	1094.23	493.018	495.804	2337.22	1808.38	783.024	0	1209.16	216.159	1060.46	696.991	794.701
AFAP1L2	chr10:116054582-116164515	19919.6	12475.8	14264.7	11599.2	16971.3	9964.21	18785.1	10090.4	16601.7	16541.5	19599.6	11533.8	24295	15472.6	12151	20012.2	10173.2	13605.7	15034	10490.2	11675.1	13706.1	17169.7	15263.5	17289.9	15674.2	11388.8	15709.5	12107.9	19580.3	9523.35	18291	21444.1	14739.5	18882.9	17078	18743.5	15154.5	13094.7	18616.1	16084.3	17219.6	13490.4	9924.95	12205.9	15272.5	14482.4	13294.6
AFF1	chr4:87856153-88062206	248436	229136	210359	240372	203790	301207	286379	260127	277109	247053	227346	201994	243118	265681	276468	262476	218470	263399	262719	231464	271573	244581	223432	279345	310659	210493	61211.1	127792	132090	214888	61461.6	185854	202152	260963	203111	65580.3	129045	100257	144640	241484	83374.1	328318	90080.1	116574	182049	316099	189332	209788
AFF2	chrX:147582138-148082193	4439.31	3017.04	5718.4	3148.37	4370.77	4714.33	4240.46	6309.76	2379.65	4342.21	2273.19	4435.6	3906.72	5399.79	4078.55	2963.42	4444.11	3197.22	5727.92	3093.32	2690.9	5282.79	3891.04	3831.69	2930.91	2561.54	1542.75	2589.79	2450.16	1275.82	1974.53	2355.72	3846.02	4625.29	4542.29	0	2510.22	2939.28	1723.93	2500.92	645.219	4352.43	1804.1	1925.11	2760.26	3142.66	5008.74	2630.47
AFF3	chr2:100163715-100759037	41067.1	50915.8	82645.4	46967.2	44488.5	35475.3	72769.4	50913.8	45482.4	32820.3	36165.6	46135	71021.1	43482.3	47291.2	29811.5	64503.2	48209.3	78020.7	44236.6	46778.8	75081.3	58084.2	33147	41650.3	28988.3	18545.1	18111.7	27677.1	57966.8	19558.3	29547.4	43969.6	51335.2	34365.2	19931.8	26491.2	17694.5	30201.1	53245.7	19158.1	50012.2	22918.1	11246.5	31597.4	64509	29968.6	43270.9
AFF4	chr5:132211070-132299354	177303	158273	199468	152343	161869	184132	217304	181763	166784	154805	163674	129013	170463	187797	174437	178347	152578	177476	199661	130241	197768	196249	150877	195085	146815	130818	53560.9	91827.4	65778.9	102736	37017.8	126446	101757	131231	106713	51364.2	66992.9	44513.5	99254.7	125219	42204.6	182792	54645	45386.2	119275	155459	136194	135765
AFG3L1P	chr16:90038987-90067195	145316	149891	170199	150297	142296	114121	148401	148616	143471	130077	158304	138117	181662	146419	137808	163856	128302	150379	152738	156442	174270	174584	120544	141257	142519	104017	79175.8	142522	143449	166491	133661	173236	163283	154429	133073	116630	206987	180075	161050	152085	137199	160467	187957	164197	166793	166766	142799	135752
AFG3L2	chr18:12328942-12377275	199970	166678	222240	184271	182198	141909	208824	200519	169827	177196	169302	167896	225304	168031	199007	171470	166274	219189	185197	205616	190514	213439	184289	202188	179907	180393	258583	216527	182342	203742	204128	204945	211443	191265	166980	230545	191011	169486	179104	201316	172167	175545	223090	195924	167354	192413	211360	172530
AFM	chr4:74347461-74369718	0	0	0	0	0	0	0	0	0	0	0	0	0	0	0	0	0	0	0	0	0	0	0	0	0	0	0	0	0	0	0	0	0	0	0	0	0	0	0	0	0	0	0	0	0	0	0	0
AFMID	chr17:76183397-76203782	49989.3	42258.8	45156.8	40026.3	46554.8	37889.3	42992.1	38584.2	28791.4	54514.5	50811.1	50609	46721.1	52673.8	35184.4	27918.3	35479.5	46777.6	45061.8	41166.9	63130.3	34520.6	47760.2	55626.8	43325	42591.6	77386.2	43653.7	38874.9	55241.1	43310.9	44627.5	45673.8	41704.8	27347.1	40622.2	58644.1	53213.1	44025.2	43827.7	33790.6	43773.4	57463.7	46689.3	31694.5	46598.9	50395.7	29395.6
AFP	chr4:74301932-74321492	0	0	0	0	0	0	0	0	0	0	0	0	0	0	0	0	0	0	0	0	0	0	0	0	0	0	0	0	0	0	0	0	0	0	0	0	0	0	0	0	0	0	0	0	0	0	0	0
AFTPH	chr2:64751438-64820138	465950	516755	529647	555147	443183	651373	536219	531007	504978	512405	448177	448029	432483	497108	559136	415772	455731	514146	531538	457745	471334	585012	406267	572465	454503	443475	253035	415531	368449	294351	210989	425753	464709	470653	454387	302257	296953	295202	383421	388884	213335	468407	309201	291237	434437	515353	421139	541029
AGA	chr4:178351928-178363657	136305	129183	173434	158036	199977	102512	167184	136776	134022	146863	173972	123837	168918	189273	168925	117750	96499.7	122857	147562	139920	207893	164087	172016	155328	174752	118247	95832	173039	121811	91952.6	138307	154077	195727	160514	159663	107664	148156	131875	164654	148990	173461	184782	130319	142305	166434	204588	112362	153170
AGAP11	chr10:88730497-88769960	1605.65	1420.49	458.382	563.955	1057.36	788.416	822.346	454.378	1261.78	507.862	1180.68	106.715	772.541	379.602	158.979	669.703	1488.38	1585.81	308.106	183.21	291.493	1182.96	182.669	892.929	686.429	105.674	379.371	826.606	1632.86	964.055	1091.41	1015.8	0	1211.18	171.829	201.406	56.3775	0	374.321	1600.58	218.608	1048.18	547.924	654.155	535.175	802.936	1191.9	786.634
AGAP1	chr2:236402732-237040444	18648.7	9838.84	17424.9	10191.6	16481.8	14341.2	11767.5	9952.57	11881.4	15511.3	10151.2	20050.8	26512.2	8922.48	17778.8	31756.6	4830.23	6104.31	17482.7	13434.6	6498.77	7917.32	12268	20743.4	13481	9650.18	6384.54	12305.7	10036.2	20914.5	5968.67	9267.98	15031.7	7581.62	4746.49	9485.14	11897.9	9764.21	6457.66	8972.95	3181.61	18634.4	9016.54	15565.8	17189.2	15148.7	8653.27	2826.15
AGAP2	chr12:58118075-58135944	455393	494928	394373	507175	388352	505490	464595	373593	437354	441025	458882	450698	509847	391870	436871	432704	385573	383283	384407	514539	330995	386579	449808	396727	500298	421214	305185	529494	843491	651803	578079	487364	542482	586749	489717	352326	615784	729874	325366	582580	604855	470292	598968	707911	513975	522849	475993	566063
AGAP3	chr7:150783825-150841523	210050	171892	228793	218995	173021	179738	218627	242648	180431	252365	262548	199367	274307	216946	200389	189810	202456	220749	261202	245702	199337	166667	224251	159732	267990	258960	327577	302790	303264	309580	294852	208497	297553	233166	225094	232755	281793	273714	201894	239428	223652	248025	277430	310019	226136	217609	314626	249255
AGAP4	chr10:46321049-46342921	101889	97259.3	63757.9	118722	98245.9	113319	85201.7	54576.5	133945	82045.2	98039.6	103690	53956	81388.5	123670	89347.3	69548.4	80784.4	75902.8	107645	107536	117864	92894.4	89346.6	92136.7	79652.9	60445.4	145713	111871	84009.8	64128.6	94388.7	94930.5	97684.4	110269	105131	75285.4	77580.3	87605.2	123447	115423	66142.8	78277.7	75007.3	81086.5	93657.3	120319	123986
AGAP5	chr10:75434032-75457554	50290.8	36692.5	45727.6	56518.5	53865.2	47810.5	60811.7	39364.1	48009.2	47200.3	55105.5	52036.7	56420	57030.5	41485	45430.5	39963.5	53847.1	53973.1	58691.2	68314.9	67442.7	47230.4	43327.7	62053.9	32889.5	10868.6	39629.5	34762.6	47484.1	24991.1	58559.6	44130.4	52098.1	39660.7	18821.8	37364	36933.6	39314.7	51051.4	32033.7	52076.2	39964.2	31453	29087.8	53381.1	63122.8	45057.1
AGAP6	chr10:51748077-51770259	202476	203888	197802	176099	151898	136054	174175	150308	186479	163078	223064	137895	203611	181962	161803	180178	125131	172510	187320	173457	199532	152363	205507	149429	195016	148851	61876.9	180867	136400	152993	119216	162735	142624	162276	140406	152418	217607	160032	156441	160834	178961	194150	151202	172071	143351	193034	210161	140311
AGAP7	chr10:51464161-51486327	215574	194098	208169	250891	228342	374149	387530	334732	280862	175877	185345	125081	121591	318977	285564	95244.4	98096.5	97135.2	163567	252353	156527	102341	161843	221134	286993	232814	94070.2	440414	149614	225928	213874	244502	194496	364708	271524	231090	199512	148850	358248	180891	189799	357579	241482	187236	326400	211603	279097	313472
AGAP8	chr10:51224687-51246535	87636.3	42704	117147	59686	77246.4	87447	105933	109622	60837.5	65873.8	52459.5	37406.3	131692	76534.9	52073	76056.4	110144	86651.4	57466.3	75006.1	43774.2	60745.4	84922.9	88565.5	95184.3	79577.5	30931.2	62838	39420.1	66617.7	54811.1	121988	80967.5	112786	54813.4	44660.3	53152.1	87570	48966	36204.4	41972.5	131050	32003.1	42408.3	75941.7	78914.9	43723.8	46420.7
AGAP9	chr10:48215723-48237508	40526.3	22020.2	36295.5	36114.9	24409.8	9876.01	33503.9	43076.7	27145.9	37376.8	70759.4	28977.5	30598.8	49696.2	32565.3	49881.3	26889.1	49131.7	29626.9	28343.9	61185.4	52667.2	33655.6	41078.1	86030	52568.9	17260.4	31889.4	21122.3	46018.8	14807	43807.5	55403.5	41574.6	29909.4	13305.4	44744.3	18783.1	41053.9	38573.2	4286.73	27826.4	42188.1	40370.9	33715.2	49696.7	33246.1	31821.8
AGAP9	chr10:47191843-47213626	37633.6	20237.2	28176.6	22385.4	19377.9	9253.64	24271.7	35750.3	19997.3	29552.4	55659.2	12319	22917.3	37943.6	27515.3	38498.9	30041.4	41053	18657.2	28092.6	53901.4	50164.2	24599.1	37929.1	59635.7	34427.8	17426.4	31427.4	13800.8	45761.3	9497.4	40383.9	42563.9	44896.8	23989.3	10789.9	34979.7	14192.6	37741.1	33054.6	2725.52	16310.1	35342.4	26050	29442.5	45753.3	24241.8	35254.2
AGBL1	chr15:86685241-87572283	0	0	0	0	0	0	0	0	0	0	0	0	0	0	0	0	0	0	0	0	0	0	0	0	0	0	0	0	0	0	0	0	0	0	0	0	0	0	0	0	0	0	0	0	0	0	0	0
AGBL2	chr11:47681142-47736928	11967	10854.8	5339.16	6055.74	8249.26	6837.52	7957.52	10025.6	8713.25	2761.79	7065.05	3521.36	14129.4	7641.52	9170.83	13630	8071.1	11750.9	6932.32	6579.17	14888.3	13063.1	7779.91	6475.57	4402.54	2808.65	1308.87	7768.78	3865.09	6004.92	2806.73	8186.98	8616.45	5946.04	5886.04	2554.69	7192.32	4121.93	10730.9	5226.07	10759.4	12032.8	8871.05	6683.93	6307.59	5124.27	8117.05	6012.91
AGBL3	chr7:134671258-134820530	1683.05	1375.15	216.682	954.058	1322.37	1627.07	2240.61	616.263	2072.5	133.926	1630.56	440.634	1116.52	2296.31	0	0	0	1017.08	1450.16	1019.79	2258.38	1154.63	810.219	907.586	397.265	528.612	179.208	1592.41	467.617	1054.6	544.429	1647.21	1126.25	1387.66	1626.87	819.665	1727.96	505.676	3875.82	1120.55	1909.95	530.698	1143.25	326.899	1055.2	1161.89	469.006	683.058
AGBL4	chr1:48998526-50489626	329.676	280.065	278.325	317.002	365.617	288.268	1023.15	221.76	235.019	607.509	0	579.721	1788.25	0	374.795	0	390.813	963.915	289.35	0	595.738	0	790.403	318.672	0	773.159	252.037	0	0	0	375.68	0	456.605	372.507	941.743	0	0	0	0	0	653.472	480.227	376.754	441.96	0	1295.22	330.773	0
AGBL5	chr2:27274490-27293490	76736	58481.9	87938.6	60721	76395.7	53721	58917.8	59386.4	69398.7	50747.2	58972.4	69860.5	89945.5	69367.3	59866.9	59553.4	62949.7	58854.1	59332.1	77287.2	59945.9	58652.6	71777.9	49515	73385.7	61867.1	68466.7	71653.1	85491.2	82820.6	96348.2	71987.9	69139.7	66963.1	71809.8	88545	81953.8	77916.9	74419.2	78870.2	78093.8	69127.1	82861.7	88817.8	68459	72478.7	88412.6	54623.9
AGER	chr6_mcf_hap5:3528571-3531926	0	0	0	0	0	0	0	0	0	0	0	0	0	0	0	0	0	0	0	0	0	0	0	0	0	0	0	0	0	0	0	0	0	0	0	0	0	0	0	0	0	0	0	0	0	0	0	0
AGER	chr6_ssto_hap7:3496472-3499827	0	0	0	0	0	0	0	0	0	0	0	0	0	0	0	0	0	0	0	0	0	0	0	0	0	0	0	0	0	0	0	0	0	0	0	0	0	0	0	0	0	0	0	0	0	0	0	0
AGER	chr6_qbl_hap6:3409764-3413119	0	0	0	0	0	0	0	0	0	0	0	0	0	0	0	0	0	0	0	0	0	0	0	0	0	0	0	0	0	0	0	0	0	0	0	0	0	0	0	0	0	0	0	0	0	0	0	0
AGER	chr6_apd_hap1:3463485-3466840	0	0	0	0	0	0	0	0	0	0	0	0	0	0	0	0	0	0	0	0	0	0	0	0	0	0	0	0	0	0	0	0	0	0	0	0	0	0	0	0	0	0	0	0	0	0	0	0
AGER	chr6_mann_hap4:3491568-3494923	0	0	0	0	0	0	0	0	0	0	0	0	0	0	0	0	0	0	0	0	0	0	0	0	0	0	0	0	0	0	0	0	0	0	0	0	0	0	0	0	0	0	0	0	0	0	0	0
AGER	chr6_cox_hap2:3619425-3622780	0	0	0	0	0	0	0	0	0	0	0	0	0	0	0	0	0	0	0	0	0	0	0	0	0	0	0	0	0	0	0	0	0	0	0	0	0	0	0	0	0	0	0	0	0	0	0	0
AGER	chr6:32148744-32152099	370494	453060	277284	388531	398046	496458	433276	448623	425733	573837	653302	450700	424833	330930	392693	427969	343027	378183	469813	366539	381032	398144	379970	396622	316476	335796	970448	680513	870716	548543	1.55E+06	505241	498700	535891	385342	675447	864506	1.10E+06	470618	356487	1.00E+06	428159	787256	1.10E+06	592173	411505	426969	881083
AGFG1	chr2:228336887-228425938	222079	217699	279324	266733	214921	229876	267423	251399	218956	193012	197995	216718	239341	250692	277611	232727	220198	218202	249355	196321	284032	274738	210179	256958	204782	200928	107175	183072	172568	159124	121679	185575	173781	217346	163761	142151	141061	126059	217382	216042	115116	227871	193980	147142	182181	223051	202864	213526
AGFG2	chr7:100136833-100165843	124648	115571	111087	100980	100565	78771.4	124670	84441.2	129239	102479	123850	101084	171243	100212	101499	126979	87742.6	107883	104245	123895	92493.6	108099	104130	87601.9	107869	95426.6	119046	131545	182984	194708	141149	130247	133385	126905	125544	113972	170132	149052	77439.2	169161	182097	145997	144169	227770	143691	138145	146452	105763
AGGF1	chr5:76326209-76361058	179782	140538	176286	145446	162435	143997	177970	161162	133938	128745	152905	117825	144572	160059	153117	172925	122981	143769	163859	127060	173270	179477	140042	177105	108752	99602.7	43394	116812	58102.6	78552	49880.2	130531	127121	126565	109173	84447.6	53434.1	62519.1	114355	114497	36763	160815	83256.4	64151.1	106472	143286	120749	115562
AGK	chr7:141251077-141354209	260649	194102	194066	159482	196495	160633	244195	175376	218394	151853	217540	146208	213666	213540	184994	259011	143900	214056	205695	175839	225847	220809	183663	170537	142523	155568	100384	171419	161795	187603	142492	239921	199340	171567	180797	132425	224130	128309	219278	205472	189059	209046	164197	184832	206430	179560	180104	144737
AGL	chr1:100315639-100389579	77122.8	64163.2	82524.3	74638.9	77571.4	61444	86825.1	70706.9	86386	51156.8	72573.7	56896.9	72143.7	77436.1	66538.5	80906.6	65454.8	82403.7	82150.9	53293.2	81132.8	85139.4	74480.8	85382.7	59935.5	40102.2	24216.7	40171.8	11568	32013.2	14388.7	62497.1	48773.1	43539	59901.2	36113.6	17619.2	16646.1	51440.8	45521.8	16751.9	80187.5	26254.3	18735.2	51312.2	64307.5	54470.8	42354
AGMAT	chr1:15898193-15911605	76697	57069	46632.9	50013.8	55276.6	27647.1	59827	46971.1	64609.9	33951.6	52501.3	37089.6	38553.7	49302.6	44891.5	40345.5	42160.5	63301.6	44024.5	64040.7	66339.9	56417.2	58203.8	43403.4	30391.9	37747.7	64447.8	59022.4	54078.3	50014.1	60473	82984.6	44741.3	45428.6	57096.9	53876.3	57990.4	41934.3	34859.4	73009.5	99572.7	40703.7	65718.9	40417.6	37096.4	51945.2	71852	42028.6
AGMO	chr7:15239942-15601640	393.989	0	0	0	0	340.545	0	0	0	0	0	0	0	0	0	0	0	0	0	0	0	0	0	385.61	0	0	0	0	0	0	0	0	0	0	0	0	0	0	0	0	0	0	0	0	0	0	0	0
AGPAT1	chr6_cox_hap2:3606663-3616569	0	0	0	0	0	0	0	0	0	0	0	0	0	0	0	0	0	0	0	0	0	0	0	0	0	0	0	0	0	0	0	0	0	0	0	0	0	0	0	0	0	0	0	0	0	0	0	0
AGPAT1	chr6_mcf_hap5:3515811-3525717	0	0	0	0	0	0	0	0	0	0	0	0	0	0	0	0	0	0	0	0	0	0	0	0	0	0	0	0	0	0	0	0	0	0	0	0	0	0	0	0	0	0	0	0	0	0	0	0
AGPAT1	chr6_apd_hap1:3450723-3460629	0	0	0	0	0	0	0	0	0	0	0	0	0	0	0	0	0	0	0	0	0	0	0	0	0	0	0	0	0	0	0	0	0	0	0	0	0	0	0	0	0	0	0	0	0	0	0	0
AGPAT1	chr6_mann_hap4:3478806-3488712	0	0	0	0	0	0	0	0	0	0	0	0	0	0	0	0	0	0	0	0	0	0	0	0	0	0	0	0	0	0	0	0	0	0	0	0	0	0	0	0	0	0	0	0	0	0	0	0
AGPAT1	chr6_qbl_hap6:3397002-3406908	0	0	0	0	0	0	0	0	0	0	0	0	0	0	0	0	0	0	0	0	0	0	0	0	0	0	0	0	0	0	0	0	0	0	0	0	0	0	0	0	0	0	0	0	0	0	0	0
AGPAT1	chr6_ssto_hap7:3483710-3493616	0	0	0	0	0	0	0	0	0	0	0	0	0	0	0	0	0	0	0	0	0	0	0	0	0	0	0	0	0	0	0	0	0	0	0	0	0	0	0	0	0	0	0	0	0	0	0	0
AGPAT1	chr6:32135982-32145888	781408	835010	893113	893380	760823	1.00E+06	809137	887608	827307	917042	771685	942510	891778	837084	880386	723425	769792	744229	797039	943851	572454	761313	822676	739676	1.09E+06	919862	995311	987214	1.52E+06	1.20E+06	1.60E+06	720322	988014	1.08E+06	886167	1.01E+06	1.25E+06	1.22E+06	767053	1.02E+06	1.47E+06	771112	1.12E+06	1.30E+06	1.08E+06	962270	896652	1.02E+06
AGPAT2	chr9:139567594-139581911	396821	535932	599234	669757	427921	606299	461373	531817	480954	712310	594551	575137	598407	593044	610427	406634	588777	479155	497812	584155	498304	403778	580437	451725	666672	657657	1.74E+06	816121	1.03E+06	802205	1.43E+06	535152	675324	704277	502709	1.17E+06	1.03E+06	1.11E+06	626484	515492	1.22E+06	545781	1.07E+06	872986	795683	588312	612597	912433
AGPAT3	chr21:45285115-45407475	276565	275267	316801	280844	284393	207010	290400	328437	237556	310669	258455	283497	334038	303689	291229	277570	236917	325697	291863	317259	296171	274138	278466	265031	350173	311721	278298	307661	284631	369963	306661	233610	306957	285015	293684	272306	364910	266791	259270	333712	218133	307436	326807	348251	312879	377577	309425	289850
AGPAT4	chr6:161551056-161695107	37585.3	36015.6	35292.1	57719.5	50640.2	33066.6	37798.3	42525.4	49475.8	49681.5	35131	33598.6	51509	50622.8	51641.2	69257.4	26448.3	28337.8	40679.5	32933.7	58992.2	23569.4	26413.9	56921.1	39541.3	23440.7	18955	40102	31869.3	30931.6	26919.8	31724	46328.2	38360.9	26762	25061	44219.4	38798.7	31925.9	27185.7	26105.5	45675.3	29220.7	26795.4	34752.6	38897.6	36572.4	22014.7
AGPAT4-IT1	chr6:161581163-161583014	9708.29	9164.27	20930.6	21719.5	24057.5	9327.3	20648.8	14652	14073.1	15567.4	16197.5	8912.55	27925	33744.8	29249.6	28319.8	5688.64	12830.3	9283.64	17255.3	32954.8	14420.9	8347.49	22772.8	11165.9	6523.73	17871.1	12721.6	11256.8	11558.8	17675.8	6892.15	5566.51	14839.8	6831.49	28739.7	22787.1	21068.9	23381.8	16327.1	40633	18602.1	14391.1	17799.1	10265.4	14816.1	20566	7128.05
AGPAT5	chr8:6565877-6619021	104284	77837.5	99608.1	76190	88131.5	59521.8	100430	84421.4	88279.5	71033.4	70867.6	70315	91946.7	89443.5	89480.8	78915.2	75747.7	87833.1	90074.1	67020.7	110302	118123	69504.9	82116.3	72383.3	55353.2	39308.3	61317.9	34319.8	45887.8	35872.3	83005.7	72777.7	62541	82295.5	59190.7	41182.2	34779	82902	69752.6	27335.5	92843.6	36380.3	35190.9	60332	102674	58138.7	55726.4
AGPAT6	chr8:41435706-41482520	240338	255055	232462	258533	198496	184484	251390	229603	223987	234941	236386	222163	272803	218439	226471	242264	256200	227955	257751	239917	225612	225925	218701	213567	210157	214163	273755	256275	273263	261888	251996	239602	246787	233612	231103	264483	291898	248627	204475	240686	248166	249077	295585	291875	235985	237744	232453	220642
AGPAT9	chr4:84457066-84527027	345892	615107	473582	741497	394679	782220	513253	522092	460487	624556	447541	385919	319151	494039	526209	287458	353997	346042	362865	489603	353057	517699	375302	505310	537396	417433	132457	431701	366450	316324	175139	325837	437752	546074	412052	184921	250908	368139	384838	422253	146763	407288	289876	304673	348325	444777	339499	785711
AGPHD1	chr15:78799905-78829715	7576.35	5630.09	1465.7	6986.17	5383.08	7014.27	13576.5	12346.9	8156.43	2502.14	13608.8	2098.85	12104.3	7534.5	939.929	1282.61	0	9438.05	7383.45	3399.72	10048.5	5144.18	3941.83	12021	8359.07	8781.18	5004.52	4127.45	9278.94	1906.86	5595.59	4703.14	0	0	9372.93	4278.53	2968	0	0	12796.8	7507.09	904.665	2834.69	8229.36	772.824	8578.28	11063.9	4017.02
AGPS	chr2:178257470-178408564	104926	88845.9	141380	86056.7	103412	81531.7	116820	112048	89519.6	82267.7	100327	77905.3	107276	117135	109933	123868	85485.7	115168	111556	98068.7	135589	121291	93854.4	124425	80649.1	68762.8	43260.7	82259.6	37192.9	53946.6	42687.9	89098.8	87881.3	74599.3	71431	75240.3	57108.2	47022	110178	77674.1	50480.9	118592	72671.4	46427.9	78226.2	99485.4	91812.5	68932.3
AGR2	chr7:16832263-16844738	0	0	0	0	0	0	0	0	0	0	0	0	0	0	0	0	0	0	0	0	0	0	0	0	0	0	0	0	0	0	0	0	0	0	0	0	1166.85	0	0	0	0	0	0	0	0	0	0	0
AGR3	chr7:16899029-16921613	0	0	0	0	0	0	0	0	0	0	0	0	0	0	0	0	0	0	0	0	0	0	0	0	0	0	0	0	0	0	0	0	0	0	0	0	0	0	0	0	0	0	0	0	0	0	0	0
AGRN	chr1:955502-991499	31251.6	24464.9	18324.7	12035.3	17918.2	19902.4	13776.4	18195	15681.7	23087.5	28485.7	26759.1	30571.1	19533.4	17593	25610.3	11554.8	20808.1	21117.1	19889.3	23099.6	11819.6	24936.5	16381.1	24753.1	21230	28729.3	19559.8	16487.5	42711.9	30239	21436.5	41626.6	32070	17828.2	12762.8	79618.1	14655.6	14150.1	22607.7	22633.9	27444.8	13766.3	32847.7	26396.5	23394.5	24897.7	19465.9
AGRP	chr16:67516473-67517716	3442.09	0	2653.47	1491.16	7974.95	3184.96	1011.02	1287.51	2915.32	5307.22	1543.26	5443.79	5772.58	7954.19	1756.66	3541.14	0	2590.89	0	4601.2	0	5874.1	0	8425.86	5003.35	0	0	6151.6	5088.92	9078.29	2046.66	0	1267.11	3571.08	16711.9	6043.87	8434.92	0	10141.5	0	0	2421.95	16740.1	2204.61	7230.08	0	3590.83	0
AGSK1	chr15:82944821-82975798	9676.75	11573.5	235.945	2165.58	6133.39	2320.97	3135.55	13961.2	10564.3	2234.91	1643.87	7328.54	3866.92	7291.25	1407.15	1043.4	117.457	4646.24	269.82	7208.75	10599.3	25331.7	6365.02	1472.74	1918.57	6652.3	0.0048567	13818.4	2698.52	1365.34	2913.65	6480.12	359.481	2152.9	34423.7	276.471	17643.7	19474.5	1371.36	3415.26	1621.46	2327.97	3803.73	1326.46	13515.6	2954.22	2334.64	0.0505758
AGSK1	chr15:82764077-82798323	15811.4	28552.2	4280.16	7257.66	4648.84	1555.41	5834.01	2341.28	4603.84	17638.5	10548	373.471	8856.55	22644.8	9087.95	1105.92	2064.32	12857.9	3802.84	15192.1	1596.73	9416.72	3329.97	1247.62	6569.47	4855.8	11712.7	11172.7	17434.9	30345.6	12404.4	9566.67	13154.9	12474.1	4314.92	10267.2	23315.7	18678.1	696.949	3339.18	10334.8	10169.7	4566.55	14565.7	9957.71	4984.2	11454.4	4017.11
AGSK1	chr15:83140663-83182901	17773.1	31334.7	1951.09	12232.2	5492.09	4623.9	4491.63	4593.03	6762.29	15750.2	21782.4	4569.28	5668.6	21711.5	13188	17681.1	1947.08	19765.9	848.312	22511.4	1669.66	9888.85	5476.7	10302.7	10841.5	11088.2	21331.1	9866.39	7883.23	38893.3	30833.7	19466.3	19181.5	2603.73	9536.34	558.578	29444	20793.8	5894.99	4748.44	5237.8	15514	8606.07	17378.7	24010.3	5733.9	9583.73	42453.9
AGT	chr1:230838271-230850336	0	0	0	0	0	0	0	0	0	0	0	0	0	0	0	0	0	0	0	0	0	0	0	0	0	0	0	0	0	0	0	0	0	0	0	0	0	0	0	0	0	0	0	0	0	0	0	0
AGTPBP1	chr9:88161453-88356944	373143	379516	528150	619540	395327	643784	461909	517490	415817	420202	437527	402050	336239	478315	520818	437667	435717	373866	439010	369140	573692	530904	337117	645079	371988	355044	162280	341785	264245	208327	133246	352531	376565	383619	310437	230935	163171	198361	470507	277099	100277	411988	238242	212751	301984	428945	346019	450260
AGTR1	chr3:148415657-148460790	0	0	0	0	0	0	0	0	0	0	0	857.418	0	0	0	0	0	0	0	0	0	0	0	0	0	0	0	0	0	0	0	0	0	0	0	0	0	0	0	0	0	0	0	0	0	0	0	0
AGTR2	chrX:115301957-115306225	0	0	0	402.249	0	0	0	0	0	0	267.984	0	0	0	0	0	0	0	0	0	0	0	0	0	0	0	0	0	0	0	0	0	0	0	0	0	0	0	0	0	0	0	0	0	0	0	0	0
AGTRAP	chr1:11796141-11810828	2.05E+06	2.42E+06	2.26E+06	3.95E+06	2.10E+06	2.73E+06	2.09E+06	2.09E+06	2.02E+06	3.08E+06	2.55E+06	2.44E+06	2.26E+06	2.38E+06	2.62E+06	1.96E+06	2.22E+06	1.94E+06	2.11E+06	2.64E+06	2.07E+06	1.71E+06	2.52E+06	2.26E+06	3.22E+06	2.95E+06	5.83E+06	2.84E+06	4.99E+06	3.28E+06	6.90E+06	2.32E+06	2.70E+06	3.33E+06	2.27E+06	4.72E+06	3.70E+06	4.84E+06	3.27E+06	2.74E+06	5.83E+06	2.14E+06	4.12E+06	4.32E+06	2.74E+06	2.37E+06	2.41E+06	4.56E+06
AGXT2	chr5:34998205-35048240	0	0	0	0	0	0	0	0	0	0	0	0	0	0	0	0	0	0	0	0	0	0	0	0	0	0	0	0	0	0	0	0	0	0	0	0	0	0	0	0	0	0	0	0	0	0	0	0
AGXT2L1	chr4:109663201-109684235	0	0	0	0	0	0	0	0	0	0	0	0	0	0	0	0	0	0	0	0	0	0	0	0	0	0	0	0	0	0	0	0	0	0	0	0	0	0	0	0	0	0	0	0	0	0	0	0
AGXT2L2	chr5:177635539-177659803	427031	476441	498784	444085	412057	408725	428983	444527	434862	458939	490757	458044	482223	396015	397139	403457	295811	421941	434384	423080	400252	394318	465793	406059	296120	437692	615797	625503	623356	677003	1.03E+06	507590	474593	485160	478870	614682	716482	749840	505132	450468	707233	503704	705396	772634	533708	449993	563004	486627
AGXT	chr2:241808161-241818536	0	0	0	0	0	0	0	0	0	0	0	0	0	0	0	0	0	0	0	0	0	0	0	0	0	0	0	0	0	0	0	0	0	0	0	0	0	0	0	815.63	0	0	0	0	0	0	0	0
AHCTF1	chr1:247002401-247094726	205689	232884	238914	282021	177777	290702	234254	265054	210234	250415	198288	221078	155069	231080	253742	176169	231418	192570	277741	179815	205728	298018	175418	277537	196218	205873	72973.9	217428	170000	134207	87856.2	177891	191926	264166	225306	84347.6	94407	120545	202321	192575	71338.2	239456	107377	125995	199453	224393	165555	304833
AHCY	chr20:32868070-32899608	362613	370225	379502	359076	320678	255868	330203	319132	326705	345341	359337	409561	394462	356606	351980	259870	324559	408680	334648	396912	374536	352215	352712	309804	328636	382516	621699	393233	490326	466249	648460	386422	365522	350951	395928	586799	564443	468631	501051	409919	720538	271100	548766	542173	314175	399231	407645	318833
AHCYL1	chr1:110527386-110566364	493755	465054	525613	469234	491705	550572	569576	537411	427978	563647	421369	483271	481284	518595	532829	455411	468663	510636	598262	488447	417986	508056	463880	469981	494188	526758	282644	487922	435223	451583	429094	393838	465315	469140	389055	357081	407446	379277	392801	504843	412867	492080	434678	385999	490688	560792	473640	492093
AHCYL2	chr7:128864854-129070052	106619	106320	107909	92089.2	100796	96429.3	121559	99384.7	96377.1	108331	86398.7	85322.6	133570	104349	98958.6	100080	89189.7	122665	100329	94714.8	100532	106174	102449	98020.3	103623	80941.4	52809.1	93407.8	79073	83216.1	55248.9	84560.7	83448.7	92939.9	69471.9	39730.1	89549.8	70689.7	72419.9	94489.2	52125	103733	79913.7	65230.5	86623.9	112759	114249	79906.1
AHDC1	chr1:27860755-27930143	55433.7	56507.7	52303.5	48474.7	59608.6	53935.3	69876.8	47866.5	57732.7	51387.8	47593.5	60571.1	74506.4	49765.7	48202.7	68305.8	44464.7	60069.8	57275.9	61308.1	45051	48056.5	57082.4	44272.7	67458.2	64652	31187.1	60337.8	57698.2	79670.4	31880.7	55781.7	64448.7	68560.7	48121.6	25316.9	55927.7	26674.2	30821.8	72617	31906.3	81478.3	49378.1	51433.6	65250.1	72425.6	76626.5	59742.2
AHI1	chr6:135605109-135818903	11061.2	8070.03	3309.29	7251.85	12864.3	11165.5	14576	8022.61	9222.6	7786.78	9271.92	5441.61	8659.92	6430.92	8782.27	17556.1	5330.76	8098.66	15624.3	7922.27	20077.1	9542.07	4169.51	12102.5	7954.23	9831.17	3848	2473.47	2244.03	6228.84	5231.28	8434.78	8861.97	5747.5	5036.12	6274.54	3009.69	962.429	7950.87	5361.85	5332.45	14623.5	5100.68	4609.99	11611.1	12856.5	6899.59	2507.73
AHNAK2	chr14:105403590-105444694	1556.38	1585.13	2219.47	1654.47	1410.41	1400.81	2542.25	1270.39	1768.47	1025.42	1302.39	875.285	2794.58	2010.53	1233.78	795.287	1418.17	1317.85	2464.49	983.273	1881.74	1877.5	1237.72	2308.35	805.406	846.521	1414.65	1447.08	1165.55	1858.19	2488.85	1358.92	1433.96	2042.3	444.58	1344.03	2099.39	809.379	2067.89	1482.47	477.302	1559.7	916.026	838.447	1973	1896.58	1110.81	1217.53
AHNAK	chr11:62201015-62314332	738570	830463	1.22E+06	616926	892377	591161	959034	1.09E+06	812321	941002	700022	724274	1.23E+06	846973	861454	1.06E+06	768355	830862	1.35E+06	838522	885568	764908	672154	891157	909275	705768	654726	600602	587205	916556	425611	407861	965003	861903	624788	535485	520448	520588	459900	729041	249244	1.19E+06	596442	655142	828721	806895	828685	788653
AHR	chr7:17338275-17385775	176598	178688	288427	162050	226276	153373	190147	331323	153121	214473	160975	121377	216155	260100	226934	127674	194776	141612	243428	141269	210778	171957	166313	204971	156473	152578	69506.2	106297	66723.5	93534	50583.4	116166	101462	130896	122319	94717.5	97157.2	52492	149030	105008	39417.7	163882	59635.7	60958.5	130353	192810	182681	97220.8
AHRR	chr5:304290-438405	2786.26	21298.5	4907.98	2609.17	2133.03	4339.8	5802.17	6171.84	6644.13	4931.6	4490.27	5261.29	2613.62	2667.66	7743.11	3911.72	11831.8	1948.56	5133.01	2715.82	4171.26	4056.9	5156.85	2492.92	3240.54	1433.34	1266.09	5179.4	1620.04	3913.04	2352.1	2791.83	4126.28	2340.37	287.557	944.228	2467.76	1963.94	2559.55	2643.9	3236.33	3624.6	1972.48	5146.92	3914.62	6397.47	3058.92	17011.2
AHSA1	chr14:77924372-77935815	819977	832085	847570	770180	713917	686172	898309	836007	891853	950518	824650	878704	886113	795499	840539	716455	945252	826513	804676	848547	747622	805556	795325	701827	784221	873024	1.20E+06	863080	1.08E+06	926714	1.04E+06	796697	967777	767506	944086	1.13E+06	1.09E+06	952254	710240	987888	1.01E+06	741084	1.04E+06	1.03E+06	964785	974471	904302	829081
AHSA2	chr2:61404554-61414686	562464	508463	457463	532246	448825	402969	579047	569710	452642	389545	611796	367806	456847	579914	467008	467022	361696	447904	501446	497907	600868	493311	451417	425291	370652	285568	140360	319961	318331	300353	326074	592829	379156	531893	267873	286214	559646	310083	580503	357060	148149	596729	351063	321094	336376	465918	363064	348458
AHSG	chr3:186330849-186339107	0	0	0	0	0	0	0	0	0	0	0	0	0	0	0	0	0	0	0	0	0	0	0	0	0	0	0	0	0	0	0	0	0	0	0	0	0	0	0	0	0	0	0	0	0	0	0	0
AHSP	chr16:31539202-31540124	292447	250557	656929	258653	961520	435375	223098	316161	1.64E+06	341556	271129	1.25E+06	325980	433560	738619	210721	422604	212368	231807	526482	355048	258107	847993	271171	624780	501319	803848	639987	1.38E+06	243156	2.87E+06	790378	167142	311738	824911	3.27E+06	1.20E+06	2.53E+06	6.32E+06	833487	4.47E+06	475009	1.02E+06	1.31E+06	307656	167764	964449	333174
AICDA	chr12:8754761-8765442	2111.89	2079.03	1295.99	3530.12	1938.16	3362.58	2491.03	1194.2	4155.37	2485.3	2739.81	2518.39	2327.57	4069.01	2547.53	752.14	4127.92	3070.22	929.109	2954.51	4158.58	5707.86	821.568	3911.19	1709.47	811.246	250.073	692.94	1356.18	527.168	792.982	4704.42	1943.45	2832.81	965.011	3075.28	2143	0	4200.12	422.701	1406.32	1299.7	1201.35	0	1286.65	1745.45	2093.54	2188.47
AIDA	chr1:222841354-222885864	368265	260937	317495	251870	306655	242224	310415	250681	339462	212485	272033	263085	291714	276002	306588	283521	267968	293865	302384	243515	311553	329966	251599	274177	239830	189266	218230	266705	157564	155760	255008	335107	254174	203575	307936	280526	233542	213304	344821	224492	256170	294141	234637	165584	226841	324927	241319	202837
AIF1	chr6_cox_hap2:3092611-3094416	0	0	0	0	0	0	0	0	0	0	0	0	0	0	0	0	0	0	0	0	0	0	0	0	0	0	0	0	0	0	0	0	0	0	0	0	0	0	0	0	0	0	0	0	0	0	0	0
AIF1	chr6_ssto_hap7:2913800-2915605	0	0	0	0	0	0	0	0	0	0	0	0	0	0	0	0	0	0	0	0	0	0	0	0	0	0	0	0	0	0	0	0	0	0	0	0	0	0	0	0	0	0	0	0	0	0	0	0
AIF1	chr6_qbl_hap6:2876634-2878439	0	0	0	0	0	0	0	0	0	0	0	0	0	0	0	0	0	0	0	0	0	0	0	0	0	0	0	0	0	0	0	0	0	0	0	0	0	0	0	0	0	0	0	0	0	0	0	0
AIF1	chr6_mcf_hap5:2962687-2964492	0	0	0	0	0	0	0	0	0	0	0	0	0	0	0	0	0	0	0	0	0	0	0	0	0	0	0	0	0	0	0	0	0	0	0	0	0	0	0	0	0	0	0	0	0	0	0	0
AIF1	chr6:31582993-31584798	2.63E+06	1.68E+06	2.92E+06	3.40E+06	2.77E+06	2.94E+06	1.77E+06	2.54E+06	3.13E+06	2.52E+06	1.84E+06	3.33E+06	1.42E+06	2.58E+06	2.26E+06	2.39E+06	2.66E+06	3.85E+06	2.24E+06	2.91E+06	4.59E+06	2.46E+06	2.28E+06	3.12E+06	1.82E+06	2.89E+06	1.02E+07	4.88E+06	4.23E+06	2.59E+06	9.95E+06	4.64E+06	3.14E+06	2.56E+06	2.04E+06	9.78E+06	4.13E+06	6.74E+06	7.88E+06	2.12E+06	8.40E+06	1.76E+06	5.47E+06	5.78E+06	1.92E+06	1.68E+06	3.13E+06	4.30E+06
AIF1	chr6_dbb_hap3:2868568-2870373	0	0	0	0	0	0	0	0	0	0	0	0	0	0	0	0	0	0	0	0	0	0	0	0	0	0	0	0	0	0	0	0	0	0	0	0	0	0	0	0	0	0	0	0	0	0	0	0
AIF1L	chr9:133971862-133998539	1458.1	753.024	1367.75	1311.3	328.7	2523.43	1049.65	605.455	660.837	1342.96	930.646	957.576	1009.23	1752.82	926.087	0	351.416	1038.52	252.379	0	495.848	1024.48	1073.11	1686.59	1314.61	694.245	231.731	1568.92	3370.07	232.99	984.24	5007.79	1178.07	617.498	2992.46	0	1713.83	0	3022.82	1623.96	0	1648.82	2837.61	369.252	837.327	1525.65	1160.09	611.284
AIFM1	chrX:129263337-129299861	219729	210808	194560	177451	216802	158951	217399	223448	176176	189844	183901	192996	223983	181791	180898	203810	206318	241125	198067	242604	176209	212038	195904	192516	204766	236108	331340	247528	248343	252769	268746	206508	251740	202469	190301	263578	247789	211931	131669	259793	194014	209433	268729	258400	234529	227236	260353	200105
AIFM2	chr10:71872022-71892690	38246.7	40729.6	27068.5	33205.4	34671.3	27719.9	32107.9	33987.3	30081.8	36401.7	44560.1	30208.4	31088.4	44187.6	30532.1	37248.5	26578.9	34503.3	24777.8	35393.6	27249.8	38766.3	31337.2	31687.7	27098	35441.4	46521.8	35265.9	46198.5	42639.2	61257.4	43692.1	54514.8	33174.5	36285.3	49356.2	38233.3	40446.7	35945.8	30289	50415.9	34800.4	43596.8	61889.4	34678.1	64449.3	41042.3	32136.3
AIFM3	chr22:21319417-21335649	27539.6	41997.1	43762	10011.9	36179.2	16329.9	34940.1	45674.8	34732.3	28164.3	39217.8	39060.9	33127.8	48384.5	54530.7	22526	26131.2	23148.8	41867.8	41808.5	40585.4	28167.7	21106.9	34225.7	47484.4	36525.1	42693.5	63792.6	32972.4	58293.4	83456.1	23488.3	46428.1	39438.5	37098.5	52908.5	49802.4	64041.4	46965.4	27784.9	54721.2	53294.3	50404.9	97137.6	39750.5	51012.9	38090.6	57537.3
AIG1	chr6:143382022-143661441	83270.7	64999.6	84168.4	101854	94509.8	90228	73896.1	130566	88649.7	70045.4	97453.4	85299.4	71876.5	89922.6	87663.2	71804.7	91580.3	102352	89802.8	71828	98567	112500	74305.2	106634	91864.9	73844.5	86788	76927	105583	85299.8	131186	90006.2	82209.6	84839	109867	69631.1	110016	79647.6	62163.4	95771.2	99774.2	92104.2	90049.1	90268	82095.7	80950.4	66366.8	153124
AIM1	chr6:106959729-107018334	474831	352474	402389	398968	317410	315033	390766	329570	378986	329036	341043	309878	377184	337136	350434	342481	340984	385350	416531	343982	361439	389637	316216	348375	315492	331675	205697	326703	307276	321217	274841	294682	331851	373973	330315	207320	309518	280428	237717	344065	310209	358427	295606	286314	375341	339528	334989	435185
AIM1L	chr1:26648349-26680621	3319.89	3304.25	4000.04	5761.17	1819.57	6101.44	3367.31	2533.51	4840.27	3148.06	4586.64	5132.29	5975.85	1323.23	3447.21	6956.98	4229.86	4650.31	2965.38	4374.58	4582.75	3746.93	2411.6	4482.52	4182.02	4148.9	9223.06	5758.83	6122.21	5339.89	5750.09	4119.58	17503.1	2597.65	4087.11	4334.17	4994.27	6399.23	2578.8	4776.16	6892.04	4570.38	5224.51	8436.55	5310.02	3290.43	3249.21	5007.95
AIM2	chr1:159032274-159046647	98244.3	43660	95058	106837	38329.8	67330.9	58802	71000.4	119114	76953.4	107252	65457.3	79001.5	63318.6	114500	71022.1	56511.9	114539	73311.4	91049.7	140873	138109	71436.6	100485	65681.7	44874.5	45023.1	46878.5	80864.1	72837.9	60882.1	115149	103598	72358.9	43694.9	37817.8	33864.3	120039	112966	62888.1	88396.1	84257.3	92403.4	133135	45160.2	104335	42993.7	168206
AIMP1	chr4:107236766-107270381	177041	147392	182389	149639	155221	86178.6	162414	155952	151747	109535	150033	106404	142929	143996	131395	170068	111382	172944	131119	115710	253894	168077	120973	189801	88115.9	77623.6	133263	161787	87752.8	107055	123946	172303	134986	100942	122760	170832	117399	101722	206979	117478	101607	157145	142933	121782	94236.1	118489	147819	122255
AIMP2	chr7:6048881-6063465	157502	148386	197523	134479	154255	113649	140686	183546	114457	141863	158905	134364	196139	152442	159871	101082	159322	135799	160140	135978	173942	159825	131440	153686	139468	147920	313756	194371	178018	178226	263626	161357	211341	165488	105946	282410	238142	193899	165950	202523	213237	136444	247934	224676	178749	167263	192119	127976
AIP	chr11:67250504-67258579	1.33E+06	1.31E+06	1.14E+06	1.23E+06	1.20E+06	1.12E+06	1.22E+06	1.09E+06	1.30E+06	1.27E+06	1.26E+06	1.30E+06	1.35E+06	1.13E+06	1.21E+06	1.06E+06	1.14E+06	1.20E+06	976995	1.36E+06	1.23E+06	1.12E+06	1.28E+06	1.08E+06	1.28E+06	1.24E+06	4.17E+06	1.72E+06	2.41E+06	2.02E+06	3.18E+06	1.71E+06	1.62E+06	1.43E+06	1.55E+06	2.74E+06	2.36E+06	2.46E+06	1.35E+06	1.66E+06	3.33E+06	1.25E+06	2.28E+06	2.58E+06	1.61E+06	1.42E+06	1.48E+06	1.37E+06
AIPL1	chr17:6327058-6338519	359.117	0	0	0	407.206	0	0	0	0	0	0	0	309.873	0	0	368.313	0	0	0	0	0	633.389	0	0	0	0	0	0	0	0	0	0	0	0	0	0	0	0	0	404.384	0	0	0	928.418	0	270.783	0	0
AIRE	chr21:45705762-45718110	7166.72	13467	7617.22	12415.6	5384.7	5340.06	14582	13069.2	16874.8	5084.76	11993.3	8129.52	19310.9	10949.7	18864.1	10038.2	10467.7	5050.76	7269.56	13414.7	13492.4	15778.6	5821.34	6340.14	7221.32	9880.53	2681.44	9080.86	7921.62	11211	5627.48	6859.64	5159.28	15725.7	9498.41	6111.62	14773.6	10189.2	8840.84	11366	7051.55	41707.2	2787.76	62773.5	8486.81	17481.9	11575.8	9642.3
AJAP1	chr1:4715104-4843851	6060.86	2395.99	8762.91	2199.68	5000.59	5051.91	6089.23	2752.39	1674.99	8779.58	9479.98	3694.83	5863.78	5487.75	1666.6	5232.24	14115.7	4641.4	5976	9130.23	5142.51	5794.83	7718.52	7279.07	2379.07	2075.19	4792.77	6660.38	1934.92	3548.4	2752.42	1528.56	2835.01	2626.25	1797.44	6685.5	4533.78	0	1607.68	3366.57	4599.91	15097	424.668	5595.44	2326.18	8591.98	8064.42	889.844
AJUBA	chr14:23440409-23451848	6045.24	1682.84	2264.55	8173.71	5889.58	4215.44	5368.22	6432.78	4660.47	4575.28	6796.62	3724.07	9360.83	5213.79	8707.58	5460.05	6716.47	10509.7	5451.74	7275.93	6664.12	7038.94	5867.74	3818.87	8419.56	5484.41	4454.74	4779.27	10756.7	6237.92	5829.53	10342.2	4339.58	6352.13	6759.27	1411.36	7979.76	1961.49	745.071	6431.26	9624.96	10564.1	5986.74	7765.09	6469.2	5123.94	9178.11	4266.8
AK1	chr9:130628758-130640022	184672	182988	248406	148862	294585	224391	136948	161958	307843	189136	267002	360325	237749	200966	157206	160717	172101	185408	168921	267600	169495	170492	274243	160304	243026	162552	289677	232217	485911	325802	446840	292512	233805	232322	315363	449189	403799	431553	400319	268529	749718	250167	301972	455794	288787	209157	377748	166655
AK2	chr1:33473540-33502512	532628	443116	541672	518414	466435	453459	530835	518512	435829	429467	450679	419435	505183	532282	474864	467548	444567	506988	522879	453594	566658	533850	462425	508150	397918	399700	478433	530436	444098	418452	622195	551632	498614	434588	382854	598511	529224	442856	581231	481187	591181	475571	508697	482150	454102	479903	494333	404601
AK3	chr9:4709556-4742043	127119	145305	108258	99372.1	159450	101624	129102	156214	147529	119933	151647	108029	144423	107306	109545	140672	116156	109898	115668	85097.7	169473	170740	136788	113612	80162	96624.2	69771.5	110321	81304.7	92214.3	67067.2	113725	126055	92445	109376	117334	83994.4	54562.5	148386	118025	124031	136534	80200.3	88335.6	98157.6	121459	126086	107299
AK4	chr1:65613231-65697828	2189.49	3797.09	5660.63	3421.41	1751.77	3031.38	4596.25	3887.88	2312.93	2373.97	3158.33	2125.03	2216.12	3176.3	1605.85	2005.84	2875.77	1830	5284.68	2685.64	2299.73	3445	1170.32	2310.54	5076.89	3661.91	1402.17	2516.54	2747.56	2536.64	2958.4	3539.87	2783.69	4742.51	4715.72	2406.6	3103.93	2633.98	2093.33	3901.05	0	2939.8	2467.07	594.861	2087.7	4419.9	2452.11	3748.78
AK5	chr1:77747661-78025654	82289.7	62622	35176.3	51624.1	89339.9	63101.6	77841.6	58016.6	75761.9	33419.1	49397	48848.9	46317.9	39218.3	34686	47146.3	56702.3	100518	45550	49751.3	89012	61384.2	42819.6	42378.6	55339.7	41531.3	57033.9	58507.7	88895.5	38461.6	48658.4	79948.2	32514.8	60717	46022.7	49194.7	53625.1	25987.4	50492.1	67597.8	109629	43262.4	69503.1	56818.2	51238.2	46208.7	89397.4	46235.8
AK7	chr14:96858447-96955112	0	0	0	670.823	1891.84	893.151	1083.19	473.444	0	412.427	0	606.549	321.984	520.825	812.873	727.235	0	0	298.551	476.965	328.694	1030.21	805.128	0	545.721	0	0	463.234	0	263.11	408.942	314.782	242.019	1162.3	484.862	0	1715.25	730.446	0	405.441	0	497.422	402.46	0	1288.42	564.481	339.691	484.832
AK8	chr9:135600964-135754198	4095.22	1811.36	1559.4	2224.65	1176.9	459.314	2978.47	7013.49	2885.42	4396.58	1788.54	1601.38	2982.73	5004.7	2599.76	0	642.604	1127.68	2711.39	2690.21	2085.4	10081.1	0	2974.25	0	0	2940.96	4358.22	5019.35	8283.08	1854.05	2629.93	1482.41	3193.19	0	0	4426.21	3313.56	5143.43	3338.66	8504.35	1063.14	5527.5	11133.9	1038.33	4840.27	3146.32	4752.48
AKAP10	chr17:19808749-19881129	287719	298605	295098	390239	291202	354851	310783	305321	280981	269700	301185	262142	235685	324400	346145	267839	264932	274982	281700	252704	339401	325857	244514	316317	254381	195778	58165.5	204888	189325	158636	79125.1	248357	214088	290498	196354	98936.4	145686	142059	255160	209582	79691.6	292349	151804	160034	217055	297932	248470	242532
AKAP11	chr13:42846288-42897403	148029	109337	140615	106910	134829	108832	170773	126960	138358	99159.6	128243	85275.2	118841	147718	121811	141349	97187.8	131359	155060	93577	138299	135040	119001	140227	116973	73959.3	40731.6	67519.4	31090.8	62585.4	33440.2	114462	76902.9	84492.8	93905.2	53131.7	42764	34602	87544.6	86117.9	49043.3	133066	43470.6	31157.7	87416.2	107069	93891.9	78735.3
AKAP12	chr6:151561133-151679694	3113.75	17254.3	39721.3	23610	14383	24415	29414.6	6864.35	8739.72	10165.8	22170.5	11532.6	29202.6	30133.4	17595	11811.7	22407	5190.75	29935.6	24853	11912.2	14193.5	15364.8	19580.2	12448.8	5335.24	9042.11	275.599	4805.96	15340.7	10238.8	7135.15	2433.69	5403.59	5375.18	930.077	2015.17	9463.83	1634.29	24902	8109.79	9378.51	701.092	553.264	4091.23	17172.2	15260.7	12065.9
AKAP13	chr15:85923870-86292586	758219	840790	980504	781053	796370	972950	981360	932876	695741	1.02E+06	658797	916845	964989	792096	904461	925015	757979	938342	1.13E+06	895007	663210	864610	730902	855038	960698	803403	499079	650891	691218	806661	457076	575730	924620	935242	653197	468856	647971	530204	417417	1.02E+06	383261	962782	645609	620987	847412	978332	776530	926898
AKAP14	chrX:119029935-119054679	0	0	0	0	0	0	0	0	0	0	0	0	0	0	0	0	0	0	0	0	0	0	0	0	0	0	0	0	0	0	2074.11	0	0	0	0	0	0	0	0	0	0	0	0	0	0	0	0	0
AKAP17A	chrX:1710485-1721411	499963	514937	464274	579628	477964	670537	542103	507543	591298	606154	1.00E+06	533699	508191	513636	500723	485987	527489	494672	557247	443200	589142	512846	494005	492677	455705	418735	355984	619002	562313	552508	600380	680096	568909	567976	501521	418840	633750	582014	641273	459031	511436	604748	639262	600659	559581	602076	545482	565412
AKAP17A	chrY:1660485-1671411	499963	514937	464274	579628	477964	670537	542103	507543	591298	606154	1.00E+06	533699	508191	513636	500723	485987	527489	493993	557247	443200	589142	512846	494005	492677	455705	418735	355984	618484	562088	552508	600380	680096	568909	567732	501521	418840	633750	582014	641273	459031	511436	604748	639262	600659	559581	602076	545482	565412
AKAP1	chr17:55162552-55198710	154646	110740	126551	126973	125124	78727.1	155749	119951	139730	106422	119500	129385	149397	129143	117896	111303	104032	148801	144652	121125	168266	145213	147321	120563	93603.8	104482	72651.7	101645	103809	141257	57670.3	129051	106739	113630	120202	85662.6	82562.3	74481.5	104291	129810	82742.6	137681	115268	79608	108441	135944	138216	101739
AKAP2	chr9:112810877-112934791	82961.1	72827.1	105772	60032.2	61545.3	60621.3	95715.7	70857.9	71554.7	64708.6	44682.4	53322.9	107681	58104.1	70986.5	54262.7	55511.4	71010.6	102434	78678	67334.6	107748	55005.6	61515.4	81088.1	59096.4	41565.6	34107.5	52232.3	91750.7	33775.6	58908	104243	73445	82761.3	39947.9	45079.6	32149	50505.6	76650.1	33824.6	96634.9	45245.9	27573.6	47874.9	112890	62770.6	71898.1
AKAP3	chr12:4724675-4754343	3300.01	3363.32	2750.46	1940.73	2346.07	4448.12	5869.81	5159.17	4351.36	1131.43	1199.92	1535.36	5889.47	3585.73	2324.96	1845.84	2506.62	5794.14	3134.32	3264.16	3985.62	5533.94	5061.28	1457.16	1388.4	698.488	3112.36	4958.93	5334	2138.36	3918.61	5968.15	4373.98	10798.6	3061.37	4354.69	3697.68	1281.64	3984.48	4088.08	8122.66	4072.97	4868.62	4774.07	6011.67	4888.72	1794.82	3664.33
AKAP4	chrX:49955410-49965664	0	0	0	0	0	0	0	0	0	0	0	0	0	0	0	0	0	0	0	0	0	0	0	0	0	0	0	0	0	0	0	0	0	0	0	0	0	0	0	0	0	0	0	0	0	0	0	0
AKAP5	chr14:64932216-64941221	11852.6	7261.36	13499.1	13280.7	21758.5	13758.1	14042.7	14777.9	14121	11567.4	18069.1	13618.5	8905.34	15619.6	15829.9	19482.2	8108.66	12906.4	13282.8	13858.6	12526.3	11460.6	13506.2	15042.3	12805	10456	5336.27	10346.6	6028.35	7922.55	4625.92	16139.9	10124	8437.3	7396.14	8551.11	13803.9	7912.25	8508.45	10556	14429.4	13655.8	9337.8	8161.63	11512	12538	11060.5	9616.09
AKAP6	chr14:32798478-33302268	3653.07	1841.79	2058.58	2961.34	3655.42	1670.64	4226.06	3706.83	2932.28	2248.09	2029.85	2038.32	9165.43	1650.35	1630.06	2115.3	1691.9	5408.4	4240.17	2723.46	7230.36	4552.37	3343.68	2374.09	1581.83	1093.54	481.126	1397.46	2684.99	1331.65	1199.9	1863.61	1881.74	3339.89	1005.96	993.894	1871.25	504.468	3616.56	3743.59	813.486	1906	1796.86	555.269	2203.19	4264.76	1996.85	1944.06
AKAP7	chr6:131456825-131604675	60003.4	47535.1	40955	45809.1	67286.7	42921.9	52369.2	43486.7	56724	37446.5	40125.6	34540.1	43076.9	44097.6	42932.5	59958.7	43577.8	65916.8	51673.6	42775.5	101641	67905.5	59391.8	55203.2	36076.6	41931.1	59861.8	51897.5	22620.7	23500	32906.8	74997.7	43833.2	26147.6	53444.1	64120.2	38159.9	26421	69712.1	38289.8	40172.7	57597.7	34328.6	29499.1	45461.9	47382.7	38492.8	32198.4
AKAP8	chr19:15464331-15490612	297099	239712	281206	250714	250385	270337	273874	276287	262033	245571	279033	263726	277352	248242	244329	278983	281633	275078	295462	245081	289553	265534	264751	261271	228874	219815	157206	268725	245046	262155	228841	262506	258769	286820	220746	191334	269984	225703	217822	285144	187648	272633	268371	246164	274279	264245	272161	257339
AKAP8L	chr19:15490858-15529833	635370	716569	667755	740450	634417	873795	790281	756232	756988	858242	713054	799014	758745	644297	681625	654231	812004	687164	762858	742368	620147	759052	732290	655220	750660	703684	1.05E+06	972019	1.28E+06	896592	1.56E+06	778394	861013	825076	735250	928089	1.24E+06	1.23E+06	706837	863905	1.28E+06	743214	1.25E+06	1.43E+06	968263	731462	732815	957445
AKAP9	chr7:91570188-91739987	85521.8	79651.7	94176.3	72015.8	78249.3	81342.4	106435	80103	74918.6	75700.5	66693.3	69299.3	87326.7	84112.9	82709.6	91816.8	68520.3	102123	106557	67146.2	83051.9	100705	62703.9	96927.6	73638	61432.7	25355.3	54340.6	34825.2	50157.3	27295	63611.3	70812.2	72255.5	46840.8	30878.7	37985.2	33354.4	52995.4	65047.1	30218.1	93952.2	41680.8	40053.4	62596	82389	61172.9	61448.9
AKD1	chr6:109814058-110012415	23978.8	20592.9	25849	22141.7	18407.8	23730.8	24868.8	19382.3	24389.1	21157	19698.8	21551.9	20867.1	27974.1	22718.6	27665.7	10603.1	23673.8	23362.1	16774.6	30388.5	23923.8	15387.5	22437.9	18141.9	11000.7	8167.58	18485.4	11211.3	10628.4	6872.76	15686.4	16926.9	20289.9	12882.4	12634.2	9736.28	8282.67	16781.9	13748.7	7477.26	21493.7	8149.38	11141.9	14880.8	18048	16479.3	15218.9
AKIP1	chr11:8932700-8941626	94763.6	123178	73885	63534.9	85664.5	60087.7	83968.7	107652	88578.8	86604	96500.7	74303.3	105211	102413	70873.3	103349	98851.6	82108.8	72926.4	97591.5	93966.8	82176.8	83850.1	76854.8	98488.9	97030.1	147755	115094	81970.5	89847	111988	95013.7	78792.5	83219.7	97691.8	136540	119446	106270	67323.5	102136	99634.5	69838.7	112547	152090	77190.9	78479.8	98149.1	68704.1
AKIRIN1	chr1:39456915-39471737	843283	871140	839289	971791	784141	1.10E+06	883577	806589	927196	875520	829914	791341	702381	916976	1.03E+06	773535	892952	793246	823444	738199	813404	981981	715327	932874	683675	674273	320753	725724	531202	506391	369714	759435	677087	777325	689325	430619	549751	563694	729581	725949	430727	776865	549230	543684	738593	916619	695301	909165
AKIRIN2	chr6:88384577-88411985	851112	988442	989085	1.30E+06	776619	1.29E+06	989849	898783	898726	975224	949336	1.02E+06	895012	1.06E+06	1.17E+06	867995	992380	817116	878830	1.07E+06	880764	1.11E+06	728449	1.06E+06	1.17E+06	896238	768174	871327	1.10E+06	919620	608948	798036	952381	1.14E+06	763896	566150	855744	753955	804794	1.04E+06	539884	950046	778606	867347	839425	1.22E+06	792214	1.47E+06
AKIRIN2-AS1	chr6:88410194-88411241	107554	81825.9	100898	166324	130330	85962.5	72292.9	116028	129801	74199.7	95290.1	68313.6	95831.7	104257	65222.3	101279	97305.5	84428.2	80151.6	65492.8	123607	131015	83833.3	124460	95051.8	69775.2	8486.78	30845.4	23062.2	48753.4	13021.6	69332.1	78119.5	57811.6	90812.1	19348.7	35303.7	33833.5	89331.8	43113.1	0	80038.8	22153	12635.3	65564.4	86042.8	61107	70509.6
AKNA	chr9:117096432-117156685	2.20E+06	2.08E+06	2.20E+06	2.33E+06	1.94E+06	2.66E+06	2.36E+06	1.92E+06	2.00E+06	2.58E+06	2.11E+06	2.26E+06	2.55E+06	2.05E+06	2.28E+06	1.99E+06	1.97E+06	1.87E+06	2.17E+06	2.32E+06	1.58E+06	1.87E+06	2.02E+06	2.03E+06	2.70E+06	1.93E+06	1.33E+06	2.28E+06	3.08E+06	2.94E+06	2.24E+06	1.83E+06	2.24E+06	2.87E+06	1.85E+06	1.35E+06	2.39E+06	2.50E+06	1.49E+06	2.55E+06	1.73E+06	2.32E+06	2.25E+06	2.59E+06	2.44E+06	2.44E+06	2.32E+06	2.93E+06
AKNAD1	chr1:109358524-109399716	0	0	0	0	0	0	0	0	174.252	0	0	0	0	187.384	0	0	0	536.523	0	0	0	0	0	0	0	0	0	0	0	0	0	0	0	0	0	0	0	0	0	0	0	0	0	0	0	0	0	0
AKR1A1	chr1:46016454-46035723	535349	451812	672915	632534	577685	416251	543907	474526	504177	635394	491904	567575	566577	629699	545917	449815	479390	596128	508102	633995	648804	516727	523129	504842	577080	668680	1.47E+06	782079	862735	730886	1.32E+06	743774	698571	599516	595852	1.19E+06	1.06E+06	991795	756824	597251	1.54E+06	547957	1.11E+06	970324	611165	571573	641696	543264
AKR1B10	chr7:134212343-134226166	0	0	0	0	0	0	0	0	0	0	0	0	0	0	0	0	0	0	0	0	0	0	0	0	0	0	0	0	0	0	0	0	0	0	0	0	0	0	0	0	0	0	0	0	0	0	0	0
AKR1B15	chr7:134233848-134264592	0	0	0	0	0	0	0	0	0	0	0	0	0	0	0	0	0	0	0	0	0	0	0	0	0	0	0	0	0	0	0	0	0	0	0	0	0	0	0	0	0	0	0	0	0	0	0	0
AKR1B1	chr7:134127106-134143888	774316	590539	600596	540058	633883	431142	572806	535328	552823	599384	751021	633162	767151	539584	499529	521671	538442	571769	533601	603472	533616	583068	633299	512905	511426	460711	1.25E+06	901358	1.03E+06	885284	1.45E+06	786476	675322	560998	644840	1.04E+06	1.21E+06	995609	708612	717221	1.67E+06	554761	1.16E+06	1.12E+06	627982	637575	703973	539867
AKR1C1	chr10:5005453-5020158	4527.51	5887.81	4092.08	4668.13	3172.31	4591.25	9166.23	2499.65	17608.5	5338.5	6141.39	431.626	7417.99	2979.35	2391.8	2474.14	7618.82	6665.98	4344.43	1941.85	10299.3	15590.8	1432	13960.2	2993.69	6168.38	19747.4	6613.18	10093.6	9055.49	12679.7	15848.4	1706.03	4612.54	11506.2	10364.2	5607.83	7532.47	407.268	16207.1	21827	5892.07	16546.3	9456.77	10219.7	11799.8	5725.32	6421.65
AKR1C2	chr10:5029967-5060225	9847.16	119.311	1863.17	567.125	627.54	675.118	1091.61	1852	3148.85	233.417	1112.78	848.544	626.143	321.6	379.219	776.906	2240.59	1110.57	525.171	0	1112.03	8859.69	1086.92	1897.98	594.436	884.475	1230.32	1546.06	687.293	5584.75	1608	3348.01	1337	2618.48	399.954	54.5333	9082.56	581.79	724.481	1512.43	2261.24	902.168	2592.67	865.587	26.9278	3775.65	831.458	1011.52
AKR1C3	chr10:5090957-5149878	51839.4	27940.5	66662.8	64201.3	105318	131646	36761.4	61026.4	66269.7	60956.4	71618.3	63825.2	20497.2	45534.4	64820.5	102906	58876.5	75556.4	64191	26194	109084	55962.5	20643.6	103174	61309	18131.8	275795	155340	35802.5	26991.1	220676	229397	43938.3	45211.6	26948.8	291289	186163	66951.1	186630	16746.3	174799	76079.9	135976	155352	49651.3	64971.9	33279.5	47013.1
AKR1C4	chr10:5238797-5260910	0	3224.16	0	0	0	651.707	0	0	0	0	1180.32	0	0	0	0	0	0	0	664.019	0	0	0	0	0	0	0	0	518.942	0	0	0	0	0	0	0	0	0	0	0	0	0	541.427	873.238	0	0	0	0	0
AKR1CL1	chr10:5196654-5227150	0	742.815	384.256	849.087	1967.34	1913.15	0	1184.7	1234.46	265.975	3400.73	0	2424.98	331.759	1015.29	3179.04	0	0	1164.25	0	0	2103.13	0	2556.05	706.07	1007.58	0	594.558	0	0	1497.65	790.167	2100.4	0	0	1510.99	530.688	0	0	511.163	0	644.277	0	586.93	403.075	0	0	311.477
AKR1D1	chr7:137761177-137803050	0	0	0	0	0	0	0	0	0	0	0	0	0	0	0	0	0	0	0	0	0	0	0	0	0	0	0	0	0	0	0	0	0	0	0	0	0	0	0	0	0	0	0	0	0	0	0	0
AKR1E2	chr10:4868401-4890251	7551.91	1614.98	509.866	2869.91	3527.82	545.943	8033.97	6077.98	11102.3	2007.02	3465.31	6378.44	5499.84	2815.99	686.698	7706.13	8264.93	5422.71	1110.8	2559.76	2755.32	14483.4	6079.34	6639.79	7707.42	5939.37	5207.56	4719.64	4273.34	2464.24	5792.65	6489.82	1301.34	2704.15	4565.86	15399.4	8386.22	6613.75	2712.72	7772.31	11224.1	6633.24	6342	813.141	5367.6	3354.69	7487.99	2204.63
AKR7A2	chr1:19629201-19638640	179003	171706	177799	160956	171904	143044	177309	152826	157960	146511	154164	176189	210140	197913	173108	188032	140451	185349	157719	186076	173107	155766	150835	136051	178188	192375	312117	191122	278367	252007	345285	171374	224925	195128	151831	335182	289719	258384	195454	251634	428325	179876	306736	296087	219004	227533	205116	160105
AKR7A2P1	chr1:113465971-113467295	0	0	0	0	0	743.551	982.398	0	0	0	0	0	1404.56	1885.33	0	3392.73	0	1827.63	0	0	0	2145.65	0	803.865	0	0	0	0	0	0	0	0	0	0	0	0	0	0	0	2737.94	0	2935.61	0	0	0	611.22	0	0
AKR7A3	chr1:19609056-19615280	3002.49	11790	5121.73	4304.02	10514.8	8308.43	4075.98	12035	7847.15	274.912	14034.5	3078.41	13856.3	4636.27	3000.9	5169.83	0	6166.94	6320.1	5316.85	8023.31	3236.62	4254.2	3973.99	4249.6	2732.27	4850.73	11438.9	6690.58	15122.1	10857.5	10716.7	5998.22	10381.8	0	16293.4	22922.7	11012	7707.48	5434.42	12272.6	10445.6	17919.5	15142.8	7497.1	4370.11	8170.82	3570.85
AKR7L	chr1:19592475-19600568	3400.01	3991.57	780.414	1604.04	0	1230.12	1428.43	2568.08	340.501	1077.25	4196.44	791.211	2987.62	1412.86	2072.04	5306.05	0	4102.77	1635.42	3535.21	3748.85	507.586	571.207	451.766	722.24	1119.21	340.555	970.663	970.479	2192.84	5298.54	3022.5	1635.41	1410.79	0	0	3704.74	3613.92	0	2440.67	3696.87	1538.02	1551.46	3086.42	1229.48	1642.62	1985.76	602.068
AKT1	chr14:105235686-105262080	1.55E+06	1.84E+06	1.82E+06	1.75E+06	1.59E+06	2.79E+06	1.80E+06	2.00E+06	1.65E+06	2.22E+06	2.16E+06	1.91E+06	1.62E+06	2.01E+06	1.87E+06	1.57E+06	1.87E+06	1.48E+06	2.03E+06	1.79E+06	1.30E+06	1.85E+06	1.81E+06	1.79E+06	2.03E+06	1.94E+06	2.05E+06	2.27E+06	2.12E+06	1.78E+06	2.30E+06	1.77E+06	2.06E+06	2.44E+06	1.49E+06	1.89E+06	2.21E+06	2.11E+06	1.83E+06	1.58E+06	1.66E+06	2.13E+06	1.62E+06	1.94E+06	2.20E+06	2.28E+06	1.80E+06	2.02E+06
AKT1S1	chr19:50372296-50380644	237880	220881	273229	255853	336185	339661	260226	303833	326457	367087	245303	397905	332567	293452	367487	219549	352420	227014	244235	345585	233928	258902	352129	258502	363692	341001	514412	376685	560249	420200	591548	334930	360078	306873	361756	632054	523166	436935	437359	355545	747570	274230	482245	498637	333184	324614	361783	313280
AKT2	chr19:40736223-40791302	636682	593088	645834	669051	657592	699520	645022	601349	620572	671767	680015	687237	756473	620084	598318	542449	612319	572194	621319	682124	540461	633120	594489	513098	703783	646742	524076	734523	1.01E+06	811184	951949	696753	698462	789259	597433	634706	1.04E+06	857103	689493	805098	831068	704338	864821	903903	742914	755604	685599	725843
AKT3	chr1:243651534-244006886	113374	90423.5	78819.3	63490.1	86409.3	60919.3	106086	80754.2	89069.8	67683	90264.7	68352.9	117915	93197.8	73512.7	90309.3	59510.5	80392.1	103419	73876.9	101417	94264	84024.3	84480.2	77769.9	53291.6	45768.4	63057.4	51010.6	55268.8	36895.2	82839.5	56698.7	70065.8	48004.9	40773.9	50822.7	39203.7	70938.3	60853.2	61392	114111	58907.9	57131.2	69563.4	82828.3	79216.9	62663.6
AKTIP	chr16:53525191-53537170	303223	200282	137508	207382	251215	193395	279293	198142	249630	200457	288496	160235	170501	244617	191419	193202	119078	271492	190276	178095	222319	268642	198510	294477	166940	220021	137269	224091	141919	181262	161843	287098	176404	181842	239216	135626	158056	154711	281020	220528	160593	201237	169186	167474	204911	167960	182269	228209
ALAD	chr9:116148591-116163618	267190	281428	291531	260575	291477	276596	302139	291815	272908	315545	265512	277726	324300	283131	278614	242403	237851	300499	274702	318685	244600	252221	287422	283188	291028	271879	204321	282493	259701	293058	206068	270258	277934	294551	224978	234113	311383	224771	239996	268189	160147	293264	302064	267541	301179	288547	301163	253642
ALAS1	chr3:52232098-52248343	334594	386717	416856	410734	336586	527700	395565	341158	343698	392682	304656	396779	362651	399677	395732	345242	353419	339903	410042	481819	302041	418377	356342	355808	470416	402792	391862	455930	578801	394018	410111	314955	431829	499891	438495	406353	449924	420059	271647	463605	289884	500659	466591	483140	487952	434323	433747	562126
ALAS2	chrX:55035487-55057497	2.06E+06	1.09E+06	4.53E+06	1.40E+06	3.13E+06	4.71E+06	2.23E+06	1.52E+06	8.93E+06	2.89E+06	1.35E+06	6.88E+06	4.53E+06	2.86E+06	5.30E+06	772084	1.64E+06	1.10E+06	2.30E+06	1.82E+07	1.13E+06	985844	3.15E+06	1.34E+06	9.54E+06	7.48E+06	1.42E+06	2.60E+06	9.23E+06	1.50E+06	2.42E+06	1.97E+06	814854	1.84E+06	7.53E+06	4.43E+06	3.01E+06	5.22E+06	6.43E+06	5.27E+06	9.20E+06	2.66E+06	3.32E+06	2.59E+06	1.16E+06	767221	4.12E+06	941236
ALB	chr4:74269971-74287129	1649.12	0	398.25	1235.82	450.621	362.266	805.272	2293.49	866.98	496.723	654.236	730.08	1183.48	1289.32	0	0	1501.41	1829.5	2523.66	572.113	0	1277.06	0	425.81	0	0	0	1089.68	1213.06	0	1919.57	3073.3	1462.71	476.293	0	0	513.65	1715.04	1008.84	1508.86	0	1228.31	472.021	582.583	781.308	687.548	414.93	293.677
ALCAM	chr3:105085556-105295757	113639	97823.8	145743	82051.1	99023.8	152805	147795	155200	124273	126434	69160.6	86477.7	87180.2	139421	172327	123780	110326	105483	127714	74311.3	134042	126566	77610.8	153781	83235.1	82110.2	35357.7	78492.8	32344.8	33491.7	28574.7	77932.6	71186.6	114180	59279.2	46281.4	31757.5	28531.2	69671.2	43642.3	23642.8	91242.6	46071.7	38813	75369.7	82946.5	99790.5	55912.1
ALDH16A1	chr19:49956472-49974305	403615	377480	383090	273018	274219	274079	309630	255089	378838	403623	340924	350254	533933	300442	276962	253213	343410	320594	346039	427465	233309	257048	362592	267324	445495	391252	703931	442813	508899	629034	622841	368019	464852	485443	395964	604499	603600	642805	280831	412583	677223	451028	521346	671317	419411	486973	377672	444497
ALDH18A1	chr10:97365685-97416567	165608	146767	161488	108230	130776	91211.3	179247	108024	128381	117935	122306	122592	175083	103291	127566	145094	117259	136286	139113	139355	101260	146144	127159	125592	113601	114781	114838	134228	151050	178196	127355	116936	165686	130879	166462	107556	127813	117991	76129.4	190759	131365	152923	140319	180780	151926	153838	133993	116153
ALDH1A1	chr9:75515577-75568233	238693	280151	499060	303574	282311	192317	304081	365885	216517	525837	214602	299945	227901	337014	272582	304907	284578	431489	350324	307504	208861	274339	352640	263569	275760	256348	181489	332578	287107	241335	361014	146351	229208	268606	202571	246780	283645	179829	318256	234553	132801	213859	227087	344591	199880	371529	191350	150777
ALDH1A2	chr15:58245621-58358121	1225.31	778.031	1939.14	3867.86	339.523	2728.8	965.228	2496.99	2458.25	2637.46	1433.78	1084.72	1968.35	2320.87	1421.63	1280.47	1088.43	1543.9	1503.47	1530.41	2074.45	1773.89	724.909	2402.75	0	2122.57	680.486	2596.9	2068.97	1881.23	3787.98	555.461	1673.53	4486.43	1296.23	524.321	342.934	1270.78	698.633	1977.85	0	1337.95	1400.26	3274.8	565.511	974.624	1419.57	1280.83
ALDH1A3	chr15:101420008-101456830	1187.73	255.874	764.37	1717.34	663.142	262.862	745.907	829.634	439.084	754.496	240.415	1533.58	270.534	1376.77	1024.01	1254.2	0	443.596	1054.44	823.277	2491.37	0	364.69	890.206	1858.49	1440.04	0	595.939	859.767	695.319	0	1107.45	629.804	1325.48	0	1047.76	728.032	0	1347.44	0	0	1073.66	662.103	399.501	0	944.803	600.349	1228.37
ALDH1B1	chr9:38392660-38398662	43653.5	35184.7	37172	34422.9	37704.6	23023.4	39082.3	41925.9	39295.8	43837.9	33488.2	35753.9	53266.3	38099.8	36275.7	39556.9	37386	35639.6	39611.1	37429.4	32362.6	38870.8	31071.8	32629.5	37753.1	36446.1	51710.7	38254.5	40306	45365.6	40978	40280.7	37168	38615.6	48861.3	32754.2	38307.7	32367.7	31206.4	37820.5	43572.3	40433	45599.7	43624.2	37649.9	42194.9	33076	34301.8
ALDH1L1	chr3:125822407-125899485	0	0	0	0	0	0	0	0	0	0	0	0	0	0	0	0	0	0	0	0	0	0	0	0	0	0	0	0	0	0	0	0	0	0	0	0	0	0	0	0	0	0	0	0	0	0	0	0
ALDH1L2	chr12:105413561-105478341	504.116	839.945	1588.55	884.756	1106.47	541.553	1289.33	1741.94	343.886	1016.12	378.549	917.993	353.071	478.482	1202.3	917.673	145.151	460.218	1208.99	896.152	1087.83	1882.06	432.166	729.593	1248.24	1710.31	865.539	82.0173	478.581	1196.72	1105.19	108.707	1111.74	582.88	0	0	0	259.105	1471.13	451.475	484.572	1298.79	433.227	171.016	562.444	305.094	1242.71	346.91
ALDH2	chr12:112204690-112247789	717738	796831	1.02E+06	1.42E+06	1.03E+06	938725	856235	1.76E+06	690575	1.79E+06	791940	1.01E+06	1.15E+06	905978	1.07E+06	990819	1.24E+06	906732	877558	1.06E+06	903708	590896	1.19E+06	1.40E+06	1.18E+06	1.10E+06	1.46E+06	1.29E+06	1.23E+06	1.13E+06	1.03E+06	741155	1.23E+06	917630	939546	1.61E+06	1.00E+06	990019	1.01E+06	827131	642760	863610	1.61E+06	1.06E+06	777498	1.09E+06	1.28E+06	1.18E+06
ALDH3A1	chr17:19641297-19651746	0	0	0	0	0	610.743	388.979	0	0	0	0	1044.62	0	0	0	0	0	0	600.703	0	0	0	0	0	0	0	684.211	0	0	1162.93	0	0	0	682.154	0	2477.41	841.576	0	0	0	0	459.527	0	2537.22	0	483.107	0	0
ALDH3A2	chr17:19552063-19580908	168691	178792	206933	172511	202315	151486	196150	188682	157947	181294	154259	156264	204207	184427	170506	167675	165854	222596	188017	202007	192972	174514	193342	204379	184125	167096	140522	188367	141907	182069	143894	186041	151401	165309	140208	172605	167932	143602	169987	157263	125191	189182	183232	148302	160274	207109	202436	148410
ALDH3B1	chr11:67776047-67796743	372813	441033	609333	505191	526699	588223	441801	578328	309658	657490	433573	554076	573890	551350	546020	327392	444777	503506	533313	564485	408948	378048	532128	561417	571368	637929	797026	567297	612440	692079	979428	411575	669953	614518	438110	761957	729137	769238	425546	447934	525577	528693	786954	573865	568800	531538	574392	575356
ALDH3B2	chr11:67429632-67448685	424.119	743.539	1231.92	0	0	763.379	483.286	0	670.236	625.547	372.73	0	677.484	1577.45	0	0	0	0	0	2766.59	322.728	1007.88	1141.76	394.243	602.005	1091.11	0	299.089	1643.89	367.572	2936.9	0	909.408	0	0	2119.95	506.957	909.002	790.059	447.943	0	2344.81	0	0	0	1748.91	879.23	913.527
ALDH4A1	chr1:19197923-19229293	33938.9	34477	47516	32202	32818.3	34337.8	32384.6	33834.2	23041.2	34542.2	41738.8	37443.6	46342.4	33006.9	39182.2	28432.8	35401.2	30231.9	39242.4	36076.8	38451.5	30289.5	29679.9	40245	33074.8	40010.3	64242.5	42408.7	53252	41784.7	58685.9	35503.1	50973.2	35051.7	21156.7	47862.4	58296.3	46801.6	35119.8	38148.3	27494.8	35646.2	54894.5	51540.1	35134.8	29487.8	43975.9	37307.2
ALDH5A1	chr6:24495196-24537435	95645.5	74518.4	73772.2	67982.7	92311.2	71507.1	100026	82361.5	86587.7	69463.7	69949.1	70674.7	105042	72502.1	71238.6	79336.4	59448.5	92683.8	83232	78507.7	69834.4	90861.3	89689.2	76720.9	88076.6	67310.2	41394.5	62621.9	52775.8	70915.1	34993.2	71538.2	63531.2	65044.8	67926.6	56510.9	44974.9	36421.7	55639.9	92550.2	57338.4	62795.9	55151.2	43668.5	57180.1	74517.9	92511.8	60104.4
ALDH6A1	chr14:74526871-74551196	63402.3	41870.5	54772.3	33415.6	55005.3	38312.2	67127.6	32172.8	46419.2	48948.7	43337	44273.4	76841.5	75766.3	51726.3	34302.3	40277.9	52458.3	61280.8	59940.8	48298.6	64777.9	65865.2	48805.5	45578.1	41284.6	19850.5	42791.6	37569.2	45585.8	28414.9	36362.3	33359.1	45417.4	42647.3	23693.9	32224.4	35945.7	24624.3	55326.2	23410.4	59951.8	36125.2	24519.1	35411	68854.8	70665.9	43143.2
ALDH7A1	chr5:125877532-125931082	4586.6	2227.32	3134.34	2879.51	1326.5	2264.98	4721.12	3310.43	2964.76	3033.64	1632.26	706.565	2042.09	2461.8	1987.99	1117.16	1258.65	1366.59	2133.35	3355.3	2494.5	7440.38	1665.06	2822.18	669.249	1396.54	1496.82	2248.01	3473.29	3966.03	471.205	3996.23	2477.75	4959.75	292.358	3143.09	2440.68	2882.07	4203.72	2253.62	1657.42	2167.1	1643.63	1903.95	1761.66	2916.53	2173.47	1501.68
ALDH8A1	chr6:135238527-135271260	18314.8	11710	3246.6	10271.1	8599.1	12365.2	11361.8	15396.3	12029.9	7969.45	6478.41	3732.78	13406.8	12031.8	9580.57	3212.14	8048.74	6511.05	4566.11	15190	10666.3	7513.77	9074.02	18088.1	8608.91	15567.3	4154.39	10238.2	7163.51	6785.88	4030.51	11987.5	11682.6	10386.9	8784.98	5398.23	11623.3	8378.06	23402.5	12594.1	9735.22	16590.8	12280.5	5820.47	10789.8	14703.7	16099.6	4825.07
ALDH9A1	chr1:165631448-165667900	715090	689962	622342	719619	630973	793305	716033	697694	666798	705508	566113	738196	739268	574942	682969	602041	714833	681656	677864	710809	466721	702852	638416	682488	760425	719640	475471	622110	930371	644208	557838	514287	671564	737458	637334	481609	530585	630423	469819	801879	494257	576926	631823	704316	751047	786920	623840	779498
ALDOA	chr16:30064410-30081741	1.12E+07	1.26E+07	1.20E+07	1.43E+07	1.12E+07	1.52E+07	1.12E+07	1.36E+07	1.11E+07	1.53E+07	1.24E+07	1.39E+07	1.25E+07	1.11E+07	1.29E+07	9.29E+06	1.37E+07	1.07E+07	1.29E+07	1.44E+07	9.27E+06	9.97E+06	1.20E+07	1.16E+07	1.57E+07	1.63E+07	2.65E+07	1.65E+07	2.79E+07	1.86E+07	2.25E+07	1.20E+07	1.64E+07	1.37E+07	1.28E+07	1.85E+07	1.89E+07	2.00E+07	1.01E+07	1.42E+07	1.94E+07	1.12E+07	2.19E+07	2.10E+07	1.57E+07	1.34E+07	1.47E+07	1.97E+07
ALDOB	chr9:104182841-104198062	1181.23	2674.97	343.807	1534.32	436.021	1033.33	985.61	1319.62	834.504	1903.58	622.35	1399.84	721.979	898.664	0	1642.83	0	1707.14	0	2765.16	4017.98	0	0	1148.72	1903.51	0	881.806	1840.49	380.315	2710.27	1775.46	2132.82	811.662	888.405	4447	0	948.856	0	884.701	2748.82	777.464	2614.06	1812.3	527.222	1090.76	1565.58	1571.98	277.879
ALDOC	chr17:26900132-26903951	360318	342922	309569	274712	349659	306823	307067	262923	375473	337317	257656	241087	368390	297848	309094	198504	251973	325063	273343	429051	300512	222887	283499	234809	354809	318786	555474	385945	704239	526204	582985	357945	323687	286417	363828	460621	518004	456458	290023	521611	568611	294136	571548	571367	398433	352539	366529	374448
ALG10	chr12:34175215-34181236	28743	11261.3	32488.8	25625.5	23910.9	20975.3	24445.8	19600.5	23450.1	16817	28034.9	16677.6	25180.7	30704.2	16721.7	33172.6	13816	23986	24278.5	16236.6	42106	20883.9	26155	32475.4	22826.8	10054.8	6537.19	10755.8	8299.88	9450.63	8426.98	20112.1	18944.6	19601.2	12966.5	12348.1	12463.8	11978.4	7690.78	17152.2	9015.17	25198.2	11524.1	9976.76	13996.8	19314	17585.3	12206.4
ALG10B	chr12:38710556-38723528	32823	16619.5	19497.3	26132.6	25660.5	17888.1	30477.8	26762.3	33072.3	16781.3	32352.7	13053.8	16557.3	30957.6	21953.6	28696.8	14581.1	25764	26062.3	16356.5	47303.8	33786	25118.5	28937.4	16996.2	14861.3	5551.9	13989.4	5307.59	13503.9	5599.86	22396.4	13247.6	14785	13855.5	11449.2	6740.19	4455.23	22086.2	14906.9	5937.07	25272.5	5168.21	5658.43	14448	17233.6	21588	13117.7
ALG11	chr13:52586522-52603780	43595.3	27986.8	43132.7	51776.1	44043.3	42669.6	49599.7	30674.4	41616.2	32261.9	38689.1	20734.7	39316.9	44154.4	38358.7	33204.7	21902.6	61615.8	34733.8	39750.1	60109.1	57802.9	33937.5	44095.4	29552.9	31726	6583.11	16689.5	10579.9	20841.8	11939.5	29104.1	26359.7	32244	17510.6	18803.7	12209.3	22570.1	25631.7	32138.6	15770.4	49012.7	20494.2	20698.9	35947.2	34104.3	28470.2	23669.2
ALG12	chr22:50296853-50312106	230933	238736	239914	206224	184469	224726	220442	216267	234316	233669	231066	218564	266122	210510	235573	165312	210413	219616	229524	225010	190903	217250	254531	174837	236596	212651	207073	309867	324645	305168	417353	227164	253124	277925	213356	234049	319514	328173	213792	267648	304790	217855	307775	333391	247924	253249	276495	255661
ALG13	chrX:110924345-111003875	215366	178225	152268	157889	162997	141379	204433	154217	220099	125233	255884	125357	173263	189966	151708	194790	126381	192818	161333	159986	233011	215981	197508	167194	121869	120457	71881.3	128501	73061.1	111444	62662.9	188305	102980	151549	118012	101955	93340.6	93862.5	194297	156432	87076.5	168441	91563.9	89908.3	118298	169592	130989	103067
ALG14	chr1:95448278-95538507	40696.2	41735.4	45533.3	32197.2	49700.2	18374.7	27532.6	32819.7	27603.3	25181.9	24715.3	21174.1	24995.4	26184.2	33081.3	45838.1	45753.9	24500	31937.8	32906	34476.7	53602.1	26386.2	29962.2	18987	16710.7	60871.1	43141.3	38803.9	20114.2	53303.2	35736.2	32676.7	22557.4	19634.8	86070.1	29626.5	46653.5	67114.6	29148.6	29867.6	23906.6	35423.3	41090.6	24802.9	35056.5	32805.4	24550.4
ALG1	chr16:5121809-5137380	77311.8	64418	84006.3	73237.9	77307.2	54090.3	70671.4	78955.7	70313.8	77037	70994	63769.5	97705.5	72437.3	76905.6	71568.7	59132.1	72344.7	80363.5	67732.6	71999.6	76820.3	62498.9	67782.7	81329.4	73442.4	121152	97454.1	105510	101352	114152	80895.7	104307	69433.7	63410.6	111581	101796	87524.6	75647.3	93759	124203	74646.8	107857	125887	74695.8	86290	85816.8	76369.2
ALG1L2	chr3:129800673-129817233	4790.03	0	935.05	2.99E-05	1368.92	0	703.254	1.88E-05	3815.47	0	3594.76	1958.86	0	0	0	0	1961.59	1758.8	0	2.34E-05	0.00183593	2.96E-06	9434.88	2570.21	1.03E-05	3017.27	0	1683.53	2.20E-05	4037.63	1525.85	1295.96	904.16	0	0	0	1612.22	0	0	0	2.83E-05	847.827	1324.21	1670.95	0	1959.74	1216.76	957.824
ALG1L	chr3:125648117-125655887	2324.2	0	0	3.36E-203	1.36E-225	5113.31	1106.32	0	3317.17	8659.05	2738.33	34.8377	7.00E-18	3.95E-183	1.41E-38	1590.35	0	4970.3	0	0	3006.83	15386.8	0	2.15E-59	0	0	10686.1	3095.41	1700.14	5652.29	7670.6	7143.79	1409.73	1.86E-56	2448.43	7256.61	0	10340.8	8735.77	4.63E-170	12671.2	2568.95	8171.66	12313.2	4190.59	1567.2	3270.4	1190.72
ALG2	chr9:101978706-101984246	198131	192112	221970	196511	198308	164594	215763	195463	193878	161287	200696	185436	202310	215527	228680	179192	158783	201849	195812	204333	240624	244593	164846	191968	162173	184531	133338	185735	143545	162578	126916	172007	170536	150958	174205	175908	152499	142664	187329	178173	129725	192632	159092	154548	174386	213620	170193	146082
ALG3	chr3:183960116-183967313	361803	309460	330285	286749	320264	243359	327280	343108	292535	331871	278582	320256	437269	324947	353921	251737	345439	325212	356822	350402	329852	316640	314841	269563	283988	344907	651623	421074	521489	537448	696342	332935	422171	344785	346719	526991	638253	420477	354512	436991	702941	326579	517687	631247	376276	371016	346771	321794
ALG5	chr13:37523907-37573504	128889	132336	178938	145853	155718	83709.5	111541	114588	112527	116740	116351	138892	114087	108020	128930	144709	87791	139149	126172	139540	241716	212369	106545	147021	109722	124020	277558	217371	140978	108403	273567	203367	143731	108160	165146	245017	188814	177949	230757	128649	216013	115392	236096	193307	127352	112558	136271	114902
ALG6	chr1:63833260-63904233	114697	89956.7	105634	97844.7	85737.9	81416.1	110030	104367	99955.4	98173.1	115545	72021.2	98254.7	104260	106916	99174.6	94496.3	109964	104658	92986.4	121475	119074	98700.1	111443	76801.8	84248.3	71912.5	97052.8	62836.9	55043	81477.6	108400	84150.8	79016.3	76173.7	106079	76506.7	56869.4	117828	88409.4	87307.8	90591.4	80570.2	87611.4	73720.4	93098.5	79727.9	76300.5
ALG8	chr11:77811987-77850699	227450	169574	213959	174843	190757	131901	223531	166105	145866	157054	167796	145869	248776	202856	176632	205644	151823	253795	206530	172279	223896	226007	172661	184689	148083	164742	226173	243797	247472	180344	331976	222861	247494	174064	171301	296110	201291	180114	219236	219693	328812	154152	245703	291373	195153	205355	201696	145203
ALG9	chr11:111652918-111742305	47344.9	34682.8	40798.7	27469.5	36988.9	22753.8	43019	38507.7	34606	27897.1	33873.6	28636.3	43962.8	37745.4	35149.9	41157.6	28778	37693.8	36549.3	30765.2	35685.7	47021.7	26545.4	35836.9	32250.2	26251.8	31674.2	37073.1	39497.3	39998.9	33200.7	36284.5	35996.6	36293.3	37267.1	34352	39081.7	28681.7	28719.6	44456.9	43996.8	43196.6	34154.9	35590.2	32466.9	37748.2	42374.3	29621.3
ALK	chr2:29415639-30144477	0	0	248.065	0	0	0	0	0	0	0	0	0	0	124.744	0	499.296	0	0	0	0	132.527	0	0	321.521	0	0	0	116.615	0	0	196.072	0	0	0	0	0	0	353.006	0	0	0	228.465	0	0	0	0	339.433	0
ALKBH1	chr14:78138748-78174356	93476.7	85888	110143	90280.9	97646.6	82930.1	94432.3	97039.9	81311	85683.5	81765.5	85525.5	91565.3	85466.6	96018.7	78590.7	95744.3	98210.2	85454.1	70200.7	93711.6	100125	72324.7	88433.4	78580	82957.1	87144.1	104316	110981	96470.7	123240	81953.1	92260.3	93172.1	98794.8	98431.9	94765.6	112897	105849	88137.5	110427	92095.5	100022	120816	86789.9	99302.2	99850.5	74106.1
ALKBH2	chr12:109525992-109531293	101118	74617.1	81345	90997.3	81850.9	59773.2	81699.2	66926.6	70604.1	78253.1	74110.7	101177	100382	78627.5	73128.3	94593.2	74733.5	87232.5	72756.3	90583.8	125311	109535	74505.1	84314.6	56628.2	63400.7	178743	91002.6	144704	98001.5	196231	139675	92193	81876.3	89407.3	227581	126703	124124	129440	80864.3	221217	74426	154073	149547	86093.4	83024	97857.1	65241.5
ALKBH3	chr11:43902356-43941825	107408	65019.8	83151.8	86021.8	78107.5	64951.9	71898.4	82675.3	74692	68214.1	79336.5	59365.8	83441.1	65255.5	81335.4	55357.4	72047.2	100690	79776.2	83131.3	111914	91080.2	56583.5	96409.4	55366.5	63643.2	173980	98232.3	112520	80110.7	160863	116735	97525.7	90231.6	45667.3	168925	119651	125323	104410	72690.3	175586	73579.4	126498	139342	81258.4	80712.3	95599.9	68084.6
ALKBH4	chr7:102096666-102105321	119172	145054	119303	137629	104510	133733	110762	120445	112498	102291	126730	108921	136038	109721	97731	86607	96919.1	129722	121352	112921	105529	120421	111449	98388.2	121642	84630.4	140188	131158	191562	148478	195048	126247	131298	121827	120580	122951	158997	183196	122130	139712	154872	122729	126166	191295	128945	144148	144444	150645
ALKBH5	chr17:18086866-18113267	796573	731359	728234	671181	667041	844109	766545	734537	661264	725415	633721	784155	853818	737418	758323	665771	717454	588316	665048	830155	569001	682185	691017	571558	749043	664720	1.02E+06	802713	953491	944649	981832	699624	701940	722310	618511	870587	804311	816343	605363	823838	921978	769103	907630	942114	799230	714299	743629	783995
ALKBH6	chr19:36500021-36505141	181342	226911	164347	197516	158157	190878	201731	134116	179262	165484	220131	269881	253577	177283	192885	182223	192229	168271	126230	206400	174506	198528	216526	159189	141030	174717	399731	285794	299394	248454	578592	298367	277163	226435	202077	429105	340654	296359	234293	283631	624405	215613	352181	427511	273094	219583	250318	183319
ALKBH7	chr19:6372443-6375261	530055	510386	427960	498677	432868	433205	430123	277660	484080	324668	640258	489188	503213	489468	459196	345901	490182	453119	324081	432739	547592	405233	533417	441663	336094	506715	2.30E+06	577788	1.10E+06	683581	1.57E+06	789853	507585	526291	574792	1.51E+06	930709	981641	870460	558030	2.39E+06	465317	1.05E+06	1.00E+06	512258	485758	683281	660351
ALKBH8	chr11:107373452-107436461	73680.8	46174.9	64493.9	50607.8	56372	37077.7	63869.2	51809.9	47354.6	38088.9	48825.7	50833.4	62675.6	64133.7	58146.6	49936.4	37270.2	71121.7	47848.5	57543.6	72400.9	77814.7	45867.2	65262.4	36242.9	32163.6	22184.9	39870.4	22261.9	36642.9	13259.4	56369.3	42448.7	40667.7	43163.6	30839.6	22311.7	13292.1	46052.2	45590.5	16457.4	64947.3	27100.8	26581.8	37796.7	47622.5	42391.9	39306
ALLC	chr2:3705785-3750260	0	0	0	0	0	0	0	0	0	0	0	0	0	0	0	0	0	0	0	0	0	0	0	0	0	0	0	0	0	0	0	0	0	0	0	0	0	0	0	0	0	0	0	0	0	0	0	484.675
ALMS1	chr2:73612885-73837046	30412.6	27199.8	32185	19633.7	26492.1	21932.4	34406.3	25970.1	24501.7	25423.2	18896.3	21050.4	37610.4	32200.2	22020.5	26400	24823.1	32581.3	38723.7	28847.1	32266.3	38203.9	24884	25313	20230.1	20903.2	10393	23070.3	20217.9	29247.8	14827.8	20037.1	19890.9	23589.7	25947.8	11508.3	19055.1	14057.8	11937.9	27807.9	10617.2	33193.7	19116	15499	23278.9	26057.3	28775.8	25816.9
ALMS1P	chr2:73872045-73912694	6784.99	5381.8	944.404	2620.76	3806.22	985.177	3437.67	1187.95	1632.07	1417.38	1844.94	1919.98	1530.61	2520.39	0	1184.6	1371.14	2787	4436.68	3818.23	2571.66	4225.44	5503.27	1125.51	860.675	2630.52	0	1181.99	2259.36	1371.82	2763.63	3241.95	0	3700.5	3319.73	0	707.125	1199.81	3806.23	641.625	2434.76	3209.76	653.755	761.816	1085.69	1798.06	1678.56	2451.74
ALOX12	chr17:6899383-6914055	70282	70429.5	64363.9	57548.2	72472.2	70203.7	41534.8	91208.1	40854.7	93709.1	35459.6	110205	82665.7	54220.5	24014.3	56563.1	48415.6	32964.7	39439.4	66620.2	25052	33463.8	82657.8	68982.4	148351	64119.6	80652.3	68103.2	129281	139889	86000.5	29408.4	98201.4	66205.4	93341.5	68818.9	90786.6	59177.1	48416.5	77373.6	120268	45613	92615.4	38796.6	91051.3	77662.3	73741.5	36089
ALOX12B	chr17:7975953-7991021	2306.16	1639.22	2716.47	2366.76	534.698	1687.28	1859.45	660.497	1579.16	2462	1248.09	713.327	2238.77	701.535	1359.75	2740.99	4063.61	2830.7	408.997	607.583	1429.23	749.751	0	3503.38	1978.91	2470.21	1289.21	2283.07	4013.87	3203.6	7552.74	1450.33	681.548	0	0	3163.15	2239.26	2015.83	1750.93	1480.28	4537.07	1929.75	1957.08	3429.63	2875.19	972.075	971.171	2944.26
ALOX12P2	chr17:6756894-6803668	720.764	2516.29	1690.87	3245.07	2451.14	1605.77	1738.73	2525.91	1119.02	4690.44	2098.92	1186.09	2483.92	1364.68	1926.48	3291.92	2642.52	2380.12	3522.57	1455.52	1527.38	0	2748.57	2093.73	3788	891.648	606.078	1747.43	702.064	1469.66	1674.98	1054.52	1787.24	0	2157.06	1253.61	438.894	3822.85	752.413	808.23	3596.24	2539.92	1988.76	928.625	1424.53	1623.83	1095.04	1252.6
ALOX15	chr17:4534213-4544960	109859	301635	175999	167479	226230	215158	110141	76076.1	91482.4	177558	116699	95897.9	358748	651121	36880.6	191046	176650	221905	361916	390616	167414	295941	563181	137682	326555	159637	178098	84664.8	78453.7	68523.6	145074	267377	217336	103931	243029	466024	132167	6643.58	65324.8	179059	11387.8	450008	98719.6	152835	15681.1	529742	210794	168084
ALOX15B	chr17:7942357-7952451	12953.5	11852.9	16721.4	27879.4	14026.8	6416.13	18295.7	17220.1	15145.8	24076.2	19383.3	41466	46259.9	16542.6	45170.3	26567.2	14191.6	11626.3	6468.65	8316.84	24971.6	21126.5	18934.7	13157.3	6647.34	3214.09	12309.5	12858.2	7528.14	17209.6	27193.4	7962.51	4206.9	12676.6	8960.89	9166.95	8979.29	24817.9	20398.3	10982.6	9582.43	9385.35	20755.4	7678.06	9793	5631.09	27144.2	8172.43
ALOX15P1	chr17:6561037-6564701	14111.9	1739.2	22414.6	21793.1	19014.6	26138.8	11267.9	10182.7	12079.1	12575.6	23537.5	13593.9	10575.6	17302.5	15292.3	10123.3	1616.43	24547.1	7337.06	24061.7	16676.3	14449.6	27021.9	11988.5	17732.5	14474.2	5349.69	8981.17	13117	5082.26	13914.8	31112.6	11512.9	8557.26	2965.48	3694.68	16620.2	6382.1	8229.34	8832.23	32146.1	41799.9	6859.78	5091.26	14525.3	15040	28201.4	17710
ALOX5	chr10:45869623-45941567	2.20E+06	4.03E+06	3.11E+06	5.50E+06	2.84E+06	5.45E+06	3.50E+06	3.78E+06	3.63E+06	5.04E+06	3.49E+06	3.93E+06	2.92E+06	3.65E+06	3.92E+06	2.45E+06	4.73E+06	2.66E+06	3.28E+06	3.98E+06	3.13E+06	3.32E+06	2.99E+06	4.00E+06	4.38E+06	4.82E+06	2.63E+06	4.58E+06	7.73E+06	4.85E+06	5.14E+06	3.42E+06	5.18E+06	4.78E+06	3.60E+06	2.85E+06	3.86E+06	5.10E+06	4.17E+06	3.80E+06	3.22E+06	3.77E+06	4.76E+06	5.95E+06	4.23E+06	4.37E+06	3.34E+06	8.65E+06
ALOX5AP	chr13:31287614-31338565	7.10E+06	1.05E+07	6.82E+06	1.53E+07	6.12E+06	1.41E+07	6.63E+06	5.98E+06	6.99E+06	8.51E+06	6.25E+06	7.86E+06	5.27E+06	1.13E+07	1.23E+07	5.52E+06	6.20E+06	6.93E+06	6.44E+06	9.68E+06	5.36E+06	8.01E+06	6.84E+06	9.67E+06	8.28E+06	1.01E+07	1.10E+07	1.07E+07	1.66E+07	1.05E+07	1.43E+07	6.00E+06	1.10E+07	1.53E+07	9.01E+06	1.01E+07	1.17E+07	1.09E+07	5.91E+06	1.34E+07	1.37E+07	6.43E+06	1.01E+07	9.98E+06	9.65E+06	1.10E+07	6.77E+06	1.12E+07
ALOXE3	chr17:7999217-8022234	322.693	1697.93	720.259	828.165	370.474	583.06	929.393	449.117	532.67	235.952	0	508.373	784.565	241.147	0	948.084	0	1208.16	283.488	426.402	1239.37	1547.52	0	0	469.931	1654.9	2621.05	453.031	1248.7	1378.29	1115.57	1647.24	464.716	1341.15	0	1617.67	1157.43	1404.36	0	0	2487.57	0	4535.95	399.286	1955.57	900.939	336.006	231.017
ALPI	chr2:233320832-233324742	0	0	0	0	0	0	0	0	0	0	0	0	0	0	0	0	0	0	0	0	0	0	0	0	0	0	0	0	0	0	0	0	0	0	0	0	0	0	0	0	0	0	0	0	0	0	0	0
ALPK1	chr4:113218498-113363764	266702	210523	258796	391737	275831	332758	297380	402765	344000	404715	413436	332130	316120	340859	399443	289820	428345	347354	332362	361088	324168	368010	266127	328077	431926	298401	145935	200479	482343	351185	265816	307493	389254	429352	287971	154226	281609	344559	499367	323859	233934	437094	344272	526740	349461	396727	308031	581703
ALPK2	chr18:56148481-56296189	1102.92	94.4013	929.99	1442.59	618.254	674.076	808.549	0	635.045	1228.71	979.364	1319.93	1188.35	1801.52	1102.31	1925.18	1053.02	547.358	766.03	1960.1	1173.06	1522.98	1199.11	752.019	1199.14	255.431	280.075	304.255	109.475	882.569	391.45	1143.05	532.641	2074.37	7083.72	197.089	271.488	704.699	489.463	4023.01	1141.32	4055.86	1022.88	3387.9	731.766	1203.34	440.652	241.711
ALPK3	chr15:85359910-85416713	2228.65	5832.92	3872.35	3582.61	2050.14	3994.13	2989.16	4324.77	3355.69	4654.1	7305.66	2401.61	3196.12	3871.02	5280.62	2754.63	2524.55	1888.83	2531.43	3785.68	3130.74	4118.12	2200.97	5211.04	4029.23	3358.32	934.686	2641.09	6527.89	2468.83	2600.74	2491.32	3467.4	5113.93	3143.5	1073.79	3677.49	4739.15	3372.08	3787.45	1935.37	3043.63	2616.34	3480.74	3826.1	3097.1	2816.31	8074.84
ALPL	chr1:21835857-21904905	1.35E+06	1.16E+06	1.14E+06	3.74E+06	1.15E+06	2.98E+06	2.31E+06	3.34E+06	4.27E+06	2.81E+06	4.32E+06	2.62E+06	2.08E+06	1.78E+06	3.07E+06	1.66E+06	3.65E+06	1.14E+06	1.60E+06	2.65E+06	2.21E+06	2.03E+06	2.42E+06	3.21E+06	4.59E+06	5.95E+06	1.72E+06	1.56E+06	1.74E+07	5.84E+06	2.73E+06	2.18E+06	3.76E+06	4.19E+06	3.97E+06	2.71E+06	1.66E+06	5.35E+06	3.48E+06	2.19E+06	3.60E+06	2.71E+06	2.71E+06	8.25E+06	2.49E+06	3.97E+06	1.93E+06	1.67E+07
ALPP	chr2:233243347-233247599	0	0	0	0	0	0	0	275.276	0	880.668	0	0	0	0	0	0	0	0	0	0	0	0	0	0	0	0	363.646	274.392	0	0	0	0	0	0	0	0	0	0	0	402.739	0	0	0	0	0	0	0	0
ALPPL2	chr2:233271551-233275424	0	0	0	0	0	0	0	0	0	0	0	0	367.935	0	0	0	0	0	0	0	0	0	0	0	0	0	0	0	0	0	0	0	0	0	0	0	0	0	0	0	0	0	0	0	0	0	0	0
ALS2	chr2:202564985-202645895	54212.9	41220.8	67270.5	46245	57984.2	72504.1	66615.5	63870.4	37833.5	53733.1	60327.2	43621.7	67710.6	65173.1	64951.8	56036.7	42592.9	38881.1	55076	59086.7	60100.6	75468.5	47638.6	64657	52051.8	43524	33047.3	48002.8	29243.7	36363.4	21927.3	52918.4	53346	43538.5	39302.5	46417	37563.4	34627.2	32986.1	53806.5	20641.9	61263.3	36402.3	30786.4	46032.2	57000.2	51831.8	46535.6
ALS2CL	chr3:46710484-46735194	81845.4	93691.7	47504.5	70989.4	60917	39388.4	80992.4	40297.9	133711	62156.8	97896	41616.3	96705.4	72556.7	50806.6	58710.7	64375.9	114749	58417.5	89541.3	80278.4	86726.7	85711.6	47524.8	69834.3	51251.8	59573	136931	116549	111403	99378.7	117943	59099.3	84913.5	62190.3	76500.7	129031	121310	37591.4	106790	135131	54096.1	123991	99471.4	71736.9	76128.3	109387	97333.2
ALS2CR11	chr2:202352143-202483905	802.714	452.197	408.847	819.346	435.325	227.424	325.221	83.9832	365.175	299.749	693.492	256.704	131.134	1219.38	501.857	279.704	148.13	290.35	344.449	194.623	1036.34	549.425	1029.24	128.581	0	585.002	341	86.1035	0	95.4027	0	886.569	370.802	0	528.931	721.728	0	0	0	0	0	307.87	161.341	0	114.87	454.669	131.209	1113.32
ALS2CR12	chr2:202153146-202222101	6139.13	4223.69	6054.08	11080	8903.94	9227.72	14711.1	12016	13243	10128.1	11559.2	11540.7	11484	13196.8	10106.2	6267.25	10587.2	10901.6	8102.31	8406.4	16928.5	11646.6	9051.13	8166.96	7116.83	7364.88	3468.1	8351.76	4083.38	4775.26	6384.37	4552.2	4554.93	8800.9	10443.5	8406.33	5555.73	7813.6	19499.4	6248.98	8882.53	16002	8280.33	7422.52	9188.24	7394.99	9738.67	8248.32
ALS2CR8	chr2:203776977-203851060	44905.6	27479	29724.6	33585	37029.8	32289.2	49707.6	35879.9	51824.1	22141.1	46695.8	19321.1	29292.1	51743.4	28569.7	47162.4	15266.9	35177.2	40299	24483.5	61727.4	45653.3	38011.5	36239.3	17420.1	15832	6924.49	13718.6	8163.78	15812.1	5828.88	32438.4	23684.8	22558.6	20834	10865.7	10587.6	8989.79	25621	25655	7642.92	38887.2	8044.36	5223.09	22846.7	24666.2	25349.9	17207.2
ALX1	chr12:85674035-85695561	0	0	0	0	0	0	0	0	0	0	0	0	0	0	0	0	0	0	0	0	0	0	0	0	0	0	0	0	0	0	0	0	0	0	0	0	0	0	0	0	0	0	0	0	0	0	0	0
ALX3	chr1:110602996-110613322	25536.1	33000.8	28173.8	20059.6	17942	15914	28762.6	13591.8	25979.7	24112.1	22951.7	20621.7	20270.1	21572.3	17819.4	12555.6	23029.7	30481.7	28248.5	22472.1	16312.5	21973	13492.7	20208.3	30177.6	23612.7	6932.74	21169.2	19537.7	31291.8	18394.6	25782.3	28109.8	25961.1	21027.8	11118.3	18230.5	29992.6	21528.6	13496.5	11238.5	27443	19432.5	10322.5	19077.4	20994.3	19032	30088.5
ALX4	chr11:44282277-44331716	0	509.488	0	166.906	223.115	175.041	113.339	275.769	160.022	0	0	0	158.478	0	193.854	0	0	0	172.246	252.774	0	0	1031.68	0	0	0	0	272.013	0	0	0	0	0	0	0	0	0	811.962	377.215	0	0	0	0	0	0	275.074	397.202	135.596
ALYREF	chr17:79845710-79849462	683342	633896	566836	644069	626848	539982	624947	790519	653789	729504	760058	547321	723996	647913	669546	633353	736860	730361	673725	730245	540607	585014	628180	587603	620810	744930	2.27E+06	860816	1.09E+06	1.05E+06	1.28E+06	738002	927299	678989	721966	1.25E+06	984000	879531	603581	764410	1.02E+06	731308	934446	943689	821439	745026	866399	707100
AMACR	chr5:33987090-34008220	74367.3	99218.1	57490.9	86880.6	77905	117611	88883	55408.2	39915.1	74109.4	49186.7	45130.3	47399.4	90348.1	73504.3	59378.5	40764.9	62489	67107.5	42661.9	45852.9	68386.5	57674	90563.7	81345.9	50802.1	42868.4	72823.1	118360	49918.2	72016.7	49225.8	55731.8	75037.9	72618.2	41129.2	49321.4	64447.8	62296.8	59479.9	35056.9	55795.7	39217.6	31199.8	49459.5	82830.9	54440.2	72126.4
AMBN	chr4:71457974-71473004	0	0	0	0	0	0	0	0	0	0	0	0	429.166	0	530.616	0	0	0	0	0	0	0	0	0	0	0	0	0	0	0	0	0	0	0	0	0	0	0	1027.27	0	0	0	0	0	0	0	0	0
AMBP	chr9:116822407-116840752	0	0	0	0	0	0	0	0	0	0	0	0	0	0	0	0	0	0	0	0	0	0	0	0	0	0	0	0	0	0	0	0	1158.17	0	0	0	0	0	0	0	0	557.383	0	0	0	0	0	0
AMBRA1	chr11:46417963-46612914	158026	139725	148325	138307	138180	142276	168460	140576	131514	159875	128682	145381	181581	129361	136867	119796	134479	139343	165964	158078	102378	132191	149866	126214	163964	136674	113498	147262	188957	224769	133726	118898	173312	176329	168468	108113	148193	161745	77878.3	206137	108850	166723	159817	177594	165657	172748	164693	149685
AMD1	chr6:111195986-111216913	790105	861313	842390	1.04E+06	856982	1.24E+06	1.02E+06	950401	877626	929516	834089	924341	643274	1.02E+06	1.03E+06	856478	850076	771082	961711	636074	716628	1.05E+06	717963	932963	734264	726184	440086	756780	604875	448698	502647	773673	750932	786123	733572	401705	604805	509608	850937	685861	384863	754584	488832	444304	710924	812975	760965	1.07E+06
AMDHD1	chr12:96337070-96362370	18516.8	12913	9411.23	16482.2	18311.3	8419.46	8988.73	6859.48	8318.57	4969.36	18170.6	13493.6	11668.8	10187.9	8334.45	3683	4125.15	18205.1	11998.9	11408.5	15472.9	22436.4	20750.8	4391.55	10570.8	1205.04	9986.64	13616.4	13056.9	18669.5	9703.37	16518	14031.3	15465.1	11206.8	14158.1	20900.8	2146.11	17398	13757.8	16141.2	17407.2	4577.35	18000.6	8372.09	13447	10108.7	5845.24
AMDHD2	chr16:2570362-2580955	225485	281519	244058	314135	205407	271654	229374	232015	229099	265453	288096	230289	300629	268883	243516	179700	164207	196926	208872	245482	237921	210810	272750	217861	279845	230327	372547	292345	367400	387641	624896	317014	333026	309971	279691	290293	316526	429767	307548	211892	400817	259816	342710	333212	283578	227493	245625	282124
AMELX	chrX:11311532-11318881	0	0	0	0	0	0	0	0	0	0	0	0	0	0	0	0	0	0	0	0	0	0	0	0	0	0	0	0	0	0	0	0	0	1830.32	0	0	0	0	0	0	0	0	0	0	0	0	0	0
AMELY	chrY:6733958-6742068	0	0	0	0	0	0	0	0	0	0	0	0	0	0	0	0	0	0	0	0	0	0	0	0	0	0	0	0	0	0	0	0	0	0	0	0	0	0	0	0	0	0	0	0	0	0	0	0
AMFR	chr16:56395363-56459444	359576	446094	578410	361081	452868	403640	453366	453331	375106	459874	371410	502829	593255	388571	460266	342237	332453	361595	433066	1.20E+06	431923	366001	414558	353445	460420	436283	453343	394379	399527	431356	335165	362923	371613	440293	363657	393884	376273	320182	363872	450854	344549	402102	457994	337938	503770	539902	480697	381292
AMH	chr19:2249112-2252072	3303.71	3195.14	3479.01	2067.31	2993.18	4957.16	1889.29	3976.9	4384.87	6542.93	11308.9	5840.47	11463.3	6764.95	2296.97	9219.92	3480.04	4995.49	3063.55	3250.16	4230.38	639.81	2736.08	821.101	2206.94	0	10115.8	7219.27	10248.8	4841.94	10776.6	995.514	6899.37	2467.29	0	5802.67	13245	16800	2900.96	6149.82	18026.4	2868.14	11199.5	15224.9	3948.99	4454.37	1869.64	6845.01
AMHR2	chr12:53817638-53825318	692.927	0	858.476	0	0	0	1006.93	0	1153.86	1292.23	0	1097.69	570.405	0	0	1146.21	0	0	0	0	0	0	945.57	669.467	0	0	0	488.366	674.373	992.272	0	723.956	504.379	0	2219.01	1182.94	840.567	0	1340.76	1251.13	1358.99	0	744.224	0	1439.14	0	0	0
AMICA1	chr11:118064441-118095809	5.74E+06	8.07E+06	5.96E+06	9.80E+06	5.35E+06	1.06E+07	6.74E+06	6.82E+06	7.03E+06	8.70E+06	7.01E+06	6.67E+06	5.68E+06	6.82E+06	8.12E+06	5.08E+06	7.31E+06	6.82E+06	5.62E+06	7.88E+06	6.73E+06	8.21E+06	6.57E+06	6.92E+06	8.04E+06	7.85E+06	9.92E+06	8.15E+06	1.31E+07	6.64E+06	1.24E+07	6.71E+06	7.56E+06	8.53E+06	7.13E+06	8.18E+06	7.46E+06	1.35E+07	8.45E+06	6.28E+06	8.92E+06	6.81E+06	8.93E+06	1.06E+07	7.59E+06	6.96E+06	6.70E+06	1.22E+07
AMIGO1	chr1:110049445-110052336	187710	109388	85048	100510	115297	77878.5	147077	72707.7	153486	62222.2	135370	84153	159141	111656	89687.4	90450.2	84693.3	133130	121215	104787	109577	123979	141813	94788.9	92346.2	71002.8	46520	91412.1	100666	122498	66231.9	132719	53502.3	119063	82815.8	31631.3	84799.9	38080	68997.8	144613	108632	105333	74348.4	89296.9	74493.1	116758	128797	77747.1
AMIGO2	chr12:47469489-47473734	125985	85922.5	75691.1	69937.2	96095.8	61045.8	96587.2	64838.6	131326	61135.6	98766.3	57435.9	103569	91719.2	57144.6	98849.3	49473.2	97707.8	76036.1	90571.8	113265	88400.4	74624.2	86017.3	53855.6	71113.9	37366.6	67222	52031.1	68748.7	35990.3	88861.5	65611.4	78069.3	75592.6	50241.7	51053	53771.1	84261.8	81851.6	55616	73175.1	52834	50310.3	60355.7	64493	82083.4	48505.6
AMIGO3	chr3:49754266-49757238	55077.7	45235.9	47715.5	44861.1	42443	52897.3	56921.8	55278.4	51538.4	56310.1	50587.7	50278.7	61423.1	57360.3	45280.1	45835.3	46462.5	58051.3	60403.8	53872.4	52354.9	52446.7	46726	42784.9	51183.5	59082	54330.5	65701.4	74205.4	88413.1	86700.4	55870.9	61766.9	66922.5	38015.4	30403	81284.5	93040.6	44591.5	61246.6	57271.3	67347.5	70620.1	87931	62567.6	62615.7	63347.9	61240.4
AMMECR1	chrX:109437413-109683461	70594.1	52141.9	58800.9	56905.5	56633.5	46664.8	74967	49862.9	75496.5	46698.2	53702.1	42651.4	58926.4	61680.5	61733.5	72183.3	41160.6	64811.9	62397.3	49031.4	86198.6	72838.3	54706.4	62587.7	52908.3	41817.4	27152.4	45874.9	38029.6	46226.2	24432.1	53717.3	49764.5	49550.4	43619.3	26363.3	35851	31600.8	43744.7	60267.7	30710.4	67548.8	36928.9	37727.1	42644	65403.5	50041.4	39324.5
AMMECR1L	chr2:128619206-128643514	136091	142399	147641	138372	137819	139254	139848	131562	130759	134494	135752	114040	132998	148413	131542	129508	111725	120903	141038	133915	133164	122795	120836	141884	132711	85969.3	60914.5	101622	79881.9	93765.2	61234.3	112764	115076	129656	89300.2	83275.2	83531.7	71135.6	104897	108938	64679.9	160337	87064	82186.4	116661	117195	124417	121483
AMN1	chr12:31824070-31882108	162456	123698	92978	177776	105693	142391	130410	114089	174827	85480.3	161355	109484	80690.8	123711	132473	113087	78414.5	124130	92801.5	88850.2	189192	183062	113589	157952	80843.4	99213.3	68205.5	124577	74087.3	73237.3	99495.9	176852	134872	122079	131395	100562	55148.3	114428	194694	83910.8	128021	113993	96327.2	109756	88188	99134.5	89213.1	160792
AMN	chr14:103388992-103397179	24466.5	18036.4	11641.3	21950.4	9820.35	14695.8	23939	6905.95	19664.4	13717	34477.2	11059.1	35166.1	19088.6	23017.9	14743.1	18246.1	20723.9	8637.59	18887.3	17565.6	18282.4	36154.9	18373.6	13159.6	15014.7	36295.5	15330.1	38754.8	41774.8	23173.1	26021.4	14483.6	30344.7	22804.3	13565.9	17803.9	17645.4	19661.2	19935	46789.9	25549.6	22927	33422.8	8446.6	18425.5	16707.8	29741.6
AMOT	chrX:112018104-112084043	15168.6	12282.8	14397.5	6999.96	11752.7	12915.3	14615.8	14770.4	10363.6	9733.03	13357.4	12429	17527.8	12329	11104	15233.8	12052.7	13095.8	19389.1	16385.5	7198.07	12073.2	10821.9	11848.2	15690	10532.7	8286.36	11253.9	6618.13	11539.5	7931.51	12902.1	12629.8	14920.5	11579.5	6714.52	9028.21	7782.58	8102.88	12057.2	10951.5	12475.3	9561.18	10792.3	13443.8	11985.7	10078	10733.7
AMOTL1	chr11:94501507-94609918	2484.64	2404.25	5199.42	4552.86	3835.67	4375.74	5400.45	5863.4	2598.66	4548.18	3267.25	4239.33	3855.82	3050.82	5493.82	4031.83	993.404	5294.03	6573.38	5277.36	4344.82	3214.96	2669.28	3620.71	2902.96	3701.47	3409.76	4439.12	1616.66	4914.99	1783.32	2229.97	3245.1	6376.71	4516.04	2320.8	3774.04	656.72	1784.59	3663.12	0	3946.41	2573.33	2997.26	2571.12	4227.27	3644.56	3208.93
AMOTL2	chr3:134074189-134093406	0	928.886	0	373.36	239.176	0	125.157	0	171.358	151.296	0	0	176.629	0	216.993	1064.02	0	0	0	0	167.517	0	0	204.726	0	0	0	872.646	0	177.927	0	0	0	0	0	359.109	0	0	0	232.925	0	0	0	0	0	153.825	0	295.229
AMPD1	chr1:115215719-115238239	0	341.151	348.44	381.773	1331.51	0	248.662	804.992	286.176	0	315.382	709.259	0	301.06	0	821.267	0	293.471	695.119	0	0	1869.14	0	0	0	0	311.303	535.095	0	307.97	905.839	0	833.482	451.924	0	0	0	0	0	0	791.407	0	0	0	0	0	0	0
AMPD2	chr1:110162458-110174677	1.27E+06	1.31E+06	1.72E+06	2.14E+06	1.73E+06	2.98E+06	1.85E+06	2.42E+06	2.04E+06	3.29E+06	1.94E+06	1.95E+06	1.95E+06	1.74E+06	2.13E+06	1.59E+06	2.38E+06	1.58E+06	2.20E+06	1.86E+06	1.65E+06	1.46E+06	1.67E+06	2.13E+06	2.64E+06	2.14E+06	2.04E+06	2.53E+06	3.06E+06	2.15E+06	3.00E+06	1.72E+06	1.71E+06	2.38E+06	1.58E+06	1.43E+06	1.96E+06	4.07E+06	2.49E+06	1.93E+06	1.98E+06	2.04E+06	1.80E+06	2.31E+06	2.19E+06	2.16E+06	2.19E+06	3.04E+06
AMPD3	chr11:10471867-10529126	241132	259571	291709	435851	292124	392563	368868	459402	284193	334833	295078	286555	278560	370445	299211	268694	331851	321095	375047	353257	329168	334206	313847	345982	339565	362464	148951	300965	319705	259332	193263	273570	303724	347543	298364	284380	185547	241969	291424	300010	141506	348816	272299	261960	293128	328850	323048	341470
AMPH	chr7:38423296-38671167	294.682	1285.27	2955.72	1370.57	2647.85	2625.09	2724.69	1852.36	1765.23	5941.44	4396.68	1976.68	1575.78	3380.48	1954.32	2147.46	715.602	2369.78	1553.69	399.902	3653.28	270.085	367.329	4976.31	1354.97	2128.51	990.244	3038	288.944	715.786	345.572	1421.37	1046.46	967.684	0	0	1451.84	1880.76	1287.78	1345.35	3011.25	2133.04	3660.36	780.808	863.905	229.537	599.308	1478
AMT	chr3:49454210-49460111	122700	163327	101621	91605.9	90819.1	97887.8	103290	98625.1	107229	107635	135169	98714.1	134531	108961	88460.2	88014.6	81448.2	87877.5	102230	97978.5	111798	129182	95044.5	90281.1	82712.5	80146.6	108222	163853	118877	122883	263247	131780	127100	110614	103401	135498	234480	168613	105819	120923	230722	104855	173626	188374	146608	118283	119317	96300.1
AMTN	chr4:71384297-71398459	0	0	0	0	0	0	0	0	0	0	0	0	0	0	0	0	0	0	0	0	0	0	0	0	0	0	0	0	0	0	0	0	0	0	0	0	0	0	0	0	0	0	0	0	0	0	0	0
AMY1A	chr1:104292278-104301311	8873.55	20029.2	16588.6	14998.3	6082.24	13480.6	11791.3	25434.7	10109.8	10272.4	22413.6	7007.83	43940.4	13590.2	18816.7	11102.4	25561.4	15822	16234	20029.7	30742.2	15876.3	13307.9	20065.5	10859.3	781.023	7780.21	11682.9	25337.4	22878.7	7357.79	20929.8	89174.7	25037.2	7658.68	1406.08	40120.9	33370.1	68514.8	9617.83	20918.4	20169.8	18663.9	14346.5	26328.5	7516.28	8912.48	27655.8
AMY1A	chr1:104198140-104207173	3760.85	6550.64	5040.13	4600.32	2962.94	7174.32	3932.93	7956.45	2468.27	2532.01	3947.24	4440.41	738.574	3484.9	5365.23	2006.97	8131.65	4638.52	696.995	5816.92	8026.35	3852.98	5929.37	4185.26	3474.2	2529.91	3770.95	2762.74	483.248	5661.15	3099.88	5314.58	4336.94	5755.07	7698.66	1256.38	727.268	9737.57	601.351	3676.59	6328.83	1461.17	6032.3	5706.39	5069.83	2935.61	2785.05	1760.78
AMY1A	chr1:104230039-104239073	2602.05	379.151	871.873	595.112	490.046	693.775	1881.63	1576.63	1996.52	3.35235	4.22675	300.265	3.1057	853.146	669.072	3126.38	1213.86	9.34018	270.804	579.697	4498.27	372.44	31.7546	2705.98	3204.88	28.7378	710.664	854.353	3446.36	329.388	1623.63	1362.91	0.161737	783.958	73.356	18579.5	2699.54	1442.1	2.29306	267.625	897.583	2344.11	1458.52	849.743	484.42	223.471	6.07385	6360.72
AMY1B	chr1:104198324-104207172	3.47532	4.95335	0.936109	3.04016	7.15345	2.41844	1.06317	0.760873	3.17202	6.03396	9.06449	2.93545	1.89485	3.79298	0.116082	1.42383	4.19686	2.26383	2.17079	0.00216846	0.8635	1.14429	4.16115	0.922006	13.7754	28.1823	1.69193	2.02875	1.51995	1.7611	3.18167	1.95723	11.1668	2.18661	3.04322	1.47236	2.27872	7.55822	3.37899	1.97317	1.24E-05	213.445	4.2735	4.53358	3.34282	3.02706	2.95388	1.50695
AMY1B	chr1:104230040-104238889	501.417	257.733	0.542523	9.39856	431.586	263.455	1.23184	1.97325	9.47708	7362.97	2269.97	2.33105	2077.03	124.484	0.159678	119.676	1584.07	4690.61	1.47086	0.00223022	7.46298	7.34152	1254.77	136.036	108.356	616.945	5.18951	29.1692	3.07611	289.558	2.08353	7.01408	726.095	5.59295	1.23834	11.7166	80.2314	33.8543	3056.9	185.759	0.00076262	6.17425	31.8112	1.66063	255.245	302.759	6283.43	4.5821
AMY1B	chr1:104292462-104301310	1.68395	1.1734	0.694106	1.79392	3.18043	1.66296	0.789547	0.235069	1.25927	1.4094	2.16768	2.57473	0.962758	2.43058	0.11229	0.931769	1.6067	2.45547	1.14754	3.95E-07	0.677716	0.831687	2.42607	0.50503	3.55309	21.6235	0.904008	1.66546	1.14623	0.79209	1.30697	1.05107	1.23064	2.03565	1.98861	1.49585	1.18391	3.94708	1.57435	1.32107	2.72E-06	29114.5	2.0705	3.77493	0.824422	1.35957	1.75748	1.02449
AMY1C	chr1:104292440-104301310	0.00322449	0.00128051	0.00596641	0.000958606	0.0179505	0.000484009	0.000892338	0.000993052	0.00186715	0.000316011	0.000241685	0.00625561	0.000461334	0.000276307	0.000848134	0.00379146	0.00187298	9.55E-05	0.00114982	2.20E-09	0.00522923	0.000899258	0.0443084	0.0409643	0.00224065	0.0327816	0.0189428	0.000420282	0.00142908	0.0205088	0.00482327	0.00220545	0.000127192	0.000925083	0.00513168	0.102823	0.00233152	0.00130582	0.006203	0.00370418	7.65E-08	0.153723	0.0055813	0.00108893	0.0335853	0.000450945	0.00154812	0.000444558
AMY1C	chr1:104198302-104207172	0.00272065	0.000575597	0.00851608	0.00141723	0.00863141	0.0010284	0.00211087	0.00146656	0.0019547	0.000173979	0.000180515	0.0116204	0.0118322	0.00103335	0.00166276	0.0113483	0.00179825	0.000937054	0.00916928	2.42E-05	0.00782362	0.00268006	0.0403839	0.0397215	0.000566301	0.00299074	0.0176246	0.00240198	0.0202448	0.0166899	0.004026	0.0059782	9.42E-05	0.00364852	0.00276906	0.100008	0.0340971	0.0021684	0.0586331	0.00537511	3.32E-07	0.00759425	0.00397935	0.00382383	0.0172996	0.0010676	0.0033918	0.00280984
AMY1C	chr1:104230040-104238911	7.02E-05	1.58031	0.0110796	0.0115697	2.74076	0.428207	0.0157156	0.00254884	0.000793494	0.663092	0.261412	0.1501	2.13944	0.00495017	0.00682643	0.000293877	1.87536	0.0293361	0.0273804	0.000109725	0.00193702	0.0315166	0.27115	3.99E-06	9.89E-06	1.02064	0.0129563	0.00219971	0.0047163	1.75428	0.00719355	0.0125318	1.586	0.0229056	0.124727	0.000264195	4.99E-05	0.0123361	2.80302	1.41888	3.00E-05	0.000978606	0.00155841	0.0567111	1.46535	0.891161	0.389882	9.20E-05
AMY2A	chr1:104159998-104168400	1845.59	8228.18	4431.77	876.527	3981.72	3818.77	3106.59	3081.67	6847.93	3504.49	4173.5	4344.9	12477.3	8098.69	1714.02	2909.83	3444.02	5163.44	3689.66	5016.15	1466.51	7428.66	6551.3	2456.25	2045.11	3428.81	1562.26	5750.48	3374.82	2928.06	3572.78	5413.79	5233.13	1830.02	5722.76	4942.79	7277.99	1204.05	2781.2	2868.03	2591.75	6495.42	4360.76	2513.74	3161.34	6973.46	5872.74	6937.33
AMY2B	chr1:104097321-104122149	285127	327974	192968	309784	225461	256053	312643	357904	270484	237076	320961	227510	272444	302649	232035	317500	218995	260965	217293	227068	391141	357279	209649	305286	245297	197716	111435	193591	186965	226412	157759	309709	201539	307562	190811	206026	213242	210747	265295	134425	235465	280914	220481	200520	315841	263442	278835	207671
AMZ1	chr7:2719162-2755069	722.788	216.623	906.695	3780.78	833.722	1324.08	1714.74	710.246	2625.36	3065.55	432.262	373.478	805.211	927.352	740.999	496.419	309.922	725.237	648.311	1267.33	2354.94	1445.12	1318.75	482.589	2059.43	1266.82	874.305	510.757	470.013	629.373	857.367	1516.86	883.287	750.294	4969.05	856.752	297.216	512.065	967.86	1328.67	1463.41	1003.64	1273.73	306.19	754.943	1056.58	1250.58	1519.06
AMZ2	chr17:66244144-66253305	510636	435587	477590	531682	462290	432355	468401	434948	477290	432982	518345	371446	484031	454426	520522	469923	468664	516200	438694	389065	530128	566074	425077	480377	394089	404399	449297	611842	540965	504861	830830	681353	581138	465734	530655	596582	603660	661748	581320	448066	773003	462640	657912	686072	491891	563273	472256	569605
AMZ2P1	chr17:62962667-62971703	29426.2	18855.5	27067.4	28320.7	35184.7	24872.9	24158.2	33802	25030.2	22240.9	27893.8	22593.7	19597.3	23285.6	22585	28809.9	7669.93	25257.9	23930.1	14815.8	35296	52856.7	24808.7	23727.7	23837.1	13794.5	17512.2	22590.1	16798	30165	28235.1	29816.7	34654.9	19166.3	36153.1	43110.8	20342.9	33377.6	42607.5	18495.4	26633.9	26833.4	17214.3	31853.9	23321.9	35327.8	23580.6	16749.4
ANAPC10	chr4:145915726-146019693	25236.4	27696.7	23745.7	19748.7	20118.1	20253.8	18205.4	10153.3	20400	13867.1	24072.9	15359.1	10602.1	18612.4	11888.1	39819	8025.51	29548.5	11026.3	18669.5	63458.9	41850.5	8510.56	31303.1	1167.02	5093.4	37866.9	24378.4	11385	6557.58	21180.9	43185.6	22584.1	4611.31	13614.9	38151.3	10259.1	16209.6	44883.2	8325.4	29472.4	15049	32808.7	25448.9	18369.4	10061.4	14249.9	14662.1
ANAPC11	chr17:79849598-79858363	437712	412169	448303	494899	434365	452095	383029	343096	412294	392617	534578	550490	442833	385029	336398	324678	375918	377361	383519	468285	513388	420138	343681	408256	418764	491968	1.69E+06	685684	731587	567159	1.26E+06	557889	549200	521932	474204	1.19E+06	835384	941539	747986	479287	1.28E+06	436470	971763	977256	475008	497052	466643	512598
ANAPC13	chr3:134196545-134204865	559954	421063	541344	519433	423222	426985	324077	420285	457140	409228	332639	417854	329204	399708	420998	386847	306124	397301	446270	391607	514859	578500	383525	517310	327459	368756	461160	528037	545702	202930	629142	473420	466603	371317	361759	571373	336206	634903	625585	421027	586406	308142	443496	420777	372889	303795	402515	617892
ANAPC16	chr10:73975757-73995618	758245	567413	632447	565131	615275	480605	635968	558226	709918	477483	639088	527204	622724	646141	524520	479837	545453	666421	607910	460478	619816	719528	621660	618356	439861	448353	661015	643697	626431	485052	807363	813518	489155	512097	600904	677970	630364	612871	787432	538422	960993	525002	681744	572059	529987	524701	684642	591748
ANAPC1	chr2:112525213-112641741	128048	125062	135344	91664.7	111516	79141.5	146707	107414	100490	106977	99578.4	100790	139923	112973	101454	126963	85274.2	137233	120959	109465	109116	137730	108741	106466	105644	86226.5	51436.5	104285	98485.2	121253	63606.4	100805	101175	107644	81362.2	62088.6	78573.4	62462.8	74175.6	127714	71841.3	126912	91039.8	122983	97448.2	129994	110683	87865.9
ANAPC2	chr9:140069235-140083057	402039	385048	353032	382878	404671	370397	406441	365604	376536	412338	477966	369205	501317	350680	331149	398205	394500	404298	397034	389924	382430	348842	412898	308015	377989	404318	545103	542561	583210	580040	707767	451089	506465	439098	379343	419661	630335	534841	390004	449294	532093	398481	585708	624814	521360	454303	467567	416297
ANAPC4	chr4:25378847-25420120	221174	175534	185249	166323	143822	155892	176886	188151	220445	151476	171100	173478	161558	194352	161065	201497	142499	201212	172914	161022	222519	230753	151816	184170	139080	127416	106733	177341	81331.8	112260	114843	213040	175320	151587	156621	173962	140992	147185	205068	154126	118929	214147	150574	119194	119130	165943	137646	132033
ANAPC5	chr12:121746047-121792012	834119	724848	847208	687864	780813	673894	818870	726927	685247	764869	701260	763744	812638	737936	666879	701394	741120	785940	767136	803435	769168	858972	713522	723755	635519	777285	1.03E+06	1.04E+06	1.00E+06	871583	1.35E+06	823575	901436	754700	697154	1.10E+06	1.14E+06	984750	844811	908893	1.26E+06	792303	1.10E+06	1.16E+06	871815	847348	832735	736521
ANAPC7	chr12:110810704-110841535	308370	274233	266336	277245	271947	249666	280114	289237	251199	264453	253743	255810	267048	250081	265336	249105	243248	283371	268955	272665	269662	320176	228179	251095	229440	227014	253281	337835	349998	292088	367384	295342	288577	289710	248343	291908	375753	302239	283256	296675	346939	252675	353667	355853	265995	279413	243109	258149
ANG	chr14:21152335-21162345	38757.7	71643.6	108832	31219.4	54048	19379.1	45726.1	55280.6	25323.3	108752	45267.4	53555.4	75045.8	63156.6	56866.7	75680	66902.5	40562.9	29634.2	73691.5	44011.5	41593.6	67189.7	73727	53258.3	74793.1	127644	94168.1	67960.6	61798.4	100987	77085.6	43545.4	48344.6	37549.3	142160	69037.6	68101.1	84541.9	47021.9	64665	31239.3	96223.9	83126.1	58233.3	39305	65178.1	36016.8
ANGEL1	chr14:77253585-77279283	127803	111071	126758	107556	123356	91930.9	150044	99833.2	121177	104834	101870	102279	148143	115058	106097	106921	88663.6	135041	141107	126060	128563	136547	112731	92195.6	124484	86876.5	49291	100453	117110	123592	78779.4	124316	78413.1	109568	93562.5	86764.3	103267	107638	104337	133671	75578.8	132270	100546	114172	103081	118989	124801	109758
ANGEL2	chr1:213165523-213189168	158049	121669	144573	121929	145357	127822	161755	166154	149178	119430	140767	99853.9	114773	153240	126691	169169	109001	139819	134575	84615.2	147865	151914	140512	160230	100351	73811.7	62904.6	88754.3	45579.7	71663.7	61823.2	136278	91670.4	100065	109024	84449.8	76143.1	59324	127028	99912.9	60255.6	144953	64663.7	46940.8	100603	116949	111283	92629.2
ANGPT1	chr8:108261709-108510254	15895.9	14926.1	29326.4	23855	14847.6	73971.8	22310.2	27906.5	19091.8	23297.3	10145.8	42264.4	5819.17	40906.4	13964	21571.8	16019.1	16679.6	18184.1	22079.4	11269.9	48691.3	11258.5	15439.2	8783.19	12779.2	6273.84	18138.8	5528.33	6521.06	6095.86	14925.7	12983.2	18683.2	11013.6	8068.63	4290.63	7261.57	15725	11261.2	1943.03	8397.62	2324.56	4489.28	9673.44	17517.2	20644.8	6639.84
ANGPT2	chr8:6357174-6420784	168.387	0	163.3	499.081	550.845	724.015	543.99	982.4	561.442	374.857	254.516	312.825	968.445	640.494	410.619	355.361	192.534	369.728	438.809	966.297	501.534	1367.05	381.751	656.311	567.058	0	329.85	216.771	0	368.663	0	143.444	344.699	1000.41	227.396	283.273	604.452	0	403.706	0	329.192	508.691	392.876	467.656	142.601	0	667.096	593.395
ANGPT4	chr20:853296-896960	519.723	1418.07	771.279	2206.24	1805.09	1914.21	599.375	0	438.683	1184.93	475.436	0	1277.93	1183.51	2052.2	2103.06	0	782.296	919.352	2749.54	0	855.047	1438.79	504.665	1484.99	0	524.52	1129.28	518.533	1405.02	0	0	383.802	1614.74	0	0	2591.59	0	0	0	0	1450.46	1133.21	661.847	0	1485.09	1097.97	1527.76
ANGPTL1	chr1:178818669-178840215	464.079	0	459.86	1222.18	0	396.305	753.224	592.302	150.433	125.35	343.147	444.806	906.053	877.644	1443.98	0	261.825	338.966	602.391	338.559	937.111	958.151	257.681	0	802.617	0	0	0	0	496.408	252.727	766.923	315.242	563.079	924.867	0	0	481.332	1125.69	283.437	0	530.875	274.441	0	0	391.131	457.494	163.279
ANGPTL2	chr9:129849627-129885044	0	0	0	0	335.688	0	689.093	0	0	0	250.139	475.306	0	0	0	0	0	0	0	397.284	0	243.437	0	0	438.476	0	0	204.436	0	0	0	0	0	0	904.543	0	0	0	0	0	0	0	0	0	0	0	605.656	0
ANGPTL3	chr1:63063186-63071180	0	0	0	0	0	0	0	0	0	0	0	0	0	0	0	0	0	0	0	0	0	0	0	0	0	0	0	0	0	0	0	0	0	0	0	0	0	0	0	0	0	0	0	0	0	0	0	0
ANGPTL4	chr19:8429010-8439257	1367.38	629.948	493.544	1156.26	0	641.557	1568.14	0	625.483	1699.29	3302.77	0	551.319	2652.62	0	4893.58	0	534.056	1848.55	1787.89	2123.88	0	1008.69	678.693	945.165	0	0	1491.9	671.931	1901.15	839.632	1533.25	525.119	691.475	1151.73	0	0	1527.81	1297.91	0	1428.04	1887.81	1430.19	0	1387.26	970.058	2930.46	486.3
ANGPTL5	chr11:101761404-101787253	0	0	0	0	0	0	0	0	0	0	0	0	0	0	0	0	0	0	0	0	0	0	0	0	0	0	0	0	0	0	0	0	0	0	0	0	0	0	0	0	0	0	0	0	0	0	0	0
ANGPTL6	chr19:10203012-10213425	13300.3	24963.9	16018.7	15955.9	3792.01	9737.22	9899.96	14482.4	19323.9	19550.4	18498	17387.2	16381.2	14977.8	19514.4	20401.6	15129.3	13986.3	21994	13036.9	10737.1	11307.4	25635.6	18860.2	8597.44	2963.61	12587.1	14450.8	17468	19636.8	42807.3	34798.1	19312.5	16435.9	7004.1	24656.9	40859.4	35977.7	11829.9	29782.7	23310.7	32092.7	31478.7	15548.6	27642.2	19161.7	30989.5	19739.6
ANGPTL7	chr1:11249397-11256038	0	0	0	0	0	0	0	0	0	0	0	0	0	321.721	0	0	0	0	374.854	0	0	0	0	0	655.091	0	0	296.163	0	0	510.051	0	0	466.625	0	0	0	0	0	0	0	305.268	0	0	0	0	0	0
ANK1	chr8:41510743-41754280	36357.7	40691	69619.4	24607.6	104834	60198.6	45681.6	46390.4	64404.4	45532.2	33904.6	87582.8	73475.5	42660.1	57907.5	24878.5	38745.1	34395.1	48547.5	104563	23102.4	34366.4	67317	34594.9	84270.4	59810.2	39155.8	61440.7	86421.9	66150.1	42391.1	28056.8	29893.3	45152.5	72479	76224.8	77947	57056.7	51904.9	66878.3	43989.8	70687.4	58960.9	68121.7	33593.6	25135.5	53169.1	23658.4
ANK2	chr4:113739238-114304896	446.594	0	96.3508	209.194	0	96.3569	136.15	74.8868	78.8952	67.9936	0	0	395.303	0	0	0	0	0	194.804	0	99.5287	926.055	0	0	173.938	0	268.949	0	109.39	0	129.629	0	76.3805	0	0	0	0	0	0	127.258	0	0	0	0	0	86.045	0	78.913
ANK3	chr10:61786055-62493284	27603.6	15426.8	30536	21934.1	22948.4	16075.6	28646.8	20471.6	19011.6	17538.4	32250.6	16161.6	42943.7	16112.5	13645.6	16445.3	16418.2	49221.5	26881.2	34729.7	34555.6	35167.1	26066.3	20980.6	27551.5	17597.9	11064.8	16118.9	20726.5	20601.4	8364.12	25249.1	20050.2	24466.2	24924.3	10445.1	12179.9	6591.94	13867.9	27994.1	11211	36402.8	18416.2	13673.7	18778.4	34482.1	33239.6	13858.6
ANKAR	chr2:190540710-190611376	8294.71	4334.9	7913.45	7233.42	10112.1	7240.82	8863.61	6924.89	9449.69	4622.45	11212.7	8892.76	7279.02	14810.3	6333.36	12793.9	6811.87	8974.43	8322.6	6193.77	12063.2	11866	6251.31	11383.7	3831.87	5355.99	3291.71	4830.94	2925.14	4840.3	4712.02	10590	6184.42	7010.53	6117.34	2770.63	7788.08	3370.18	9440.95	7691.48	3971.19	8821.51	5043.9	1992.58	5983.92	6663.46	7514.13	3923.6
ANKDD1A	chr15:65204100-65251041	38641.3	52349.7	39730.3	42934.1	43463.4	25869.1	45091.8	69276.6	28282	22340.4	60799.9	30467.4	41487.6	66688.4	45805.1	67059.4	48508.5	44477.2	58849.7	31810.7	66418.2	45609.9	55211.6	29939.5	36231.9	29371.1	26631.4	51703.5	27832.7	38387.8	24726.6	44437.9	37499.3	22648.4	14758.4	18760.5	28281.3	16673.5	43378.3	19835.1	5521.63	39807.5	40906.7	22257.3	23625	12867.3	19711.2	21071
ANKFN1	chr17:54230835-54560007	0	0	0	0	0	0	0	0	0	0	0	0	0	0	0	0	0	0	0	0	0	0	0	0	0	0	0	0	0	0	0	0	0	0	0	0	0	0	0	0	0	0	0	0	0	0	0	0
ANKFY1	chr17:4066664-4167274	245763	224685	264050	238115	242961	238613	291744	281795	240604	254302	203037	235136	275447	237918	271847	256975	204631	297805	305925	236834	237734	263120	214791	237644	282603	235421	129639	189969	174154	245518	123292	164925	252722	263669	197281	146321	225045	152178	156432	259952	114145	291657	175707	179470	232832	296168	227247	233196
ANKH	chr5:14704908-14871887	195825	156970	160295	155421	209972	116883	197480	125685	186863	129710	167124	180830	232358	194671	169388	146118	119452	162583	153456	189939	213790	216163	209505	142408	188525	118516	82581.1	107615	164352	154040	132688	135884	98804.5	170079	155803	108233	158945	114886	157126	222667	167276	188675	126928	143946	131562	173752	158993	118637
ANKHD1	chr5:139781398-139919441	428172	400569	430307	452891	387033	443421	521969	452957	386024	429073	367909	374577	493043	457846	401343	468616	453368	489802	541078	425861	431866	509217	399243	450912	411708	373319	158836	347018	351544	411682	269667	339320	354188	444331	390012	199410	320381	282952	303156	444098	214129	493569	347192	332711	388713	411604	382981	437836
ANKHD1-EIF4EBP3	chr5:139781398-139929163	123890	118122	144436	110354	105468	166674	143469	114873	124896	116736	103185	146420	121073	96000.2	173497	115931	71358.4	90812.9	118292	122381	121372	173296	88187.3	129369	122040	126344	35625.1	131187	178820	111382	112736	68782.7	99094.7	155318	67537.5	62626.5	116535	137394	74773.7	135035	94863.3	136485	141918	154941	142883	187745	115845	167313
ANKIB1	chr7:91875547-92030698	147813	123824	141920	125476	135237	109831	153289	136619	143475	105132	131887	103502	115055	141228	136140	156092	105900	146109	128908	93571.2	155374	136335	113953	138697	112657	81487.2	33952	73225	37864.6	61989.7	20774.6	110162	86648.6	95383.7	85755.9	45791.2	43189.2	28730	93959.3	87265.2	28226.6	148688	45098.8	34307.4	92594.1	119459	100551	72225.1
ANKK1	chr11:113258512-113271140	7866.44	12548.5	1191.09	7039.38	5757.77	5654.02	9061.59	8569.28	15224.4	4662.48	5484.59	5113.02	12305.5	7179.85	5669.89	4488.99	2100.41	7831.45	4441.79	12565	16953.6	16073.7	7890	5460.89	7662.05	4348.36	6313.16	10044.3	16684.4	15095.3	31093	9465.11	11207.2	11060.4	8652.01	11584.6	19295.8	9034.19	7858.01	9336.61	26313.6	10814.5	26392.8	25803.5	9482.96	7487.16	14234.4	7081.08
ANKLE1	chr19:17392453-17398454	11142.6	9574.94	21126	20290.2	27298.5	16869.9	19223.2	17034.5	14361.2	25952.6	18193.2	23457.9	27822.4	16832.4	21134	19618.5	14593.7	20272.2	19652.4	12403.9	19756.1	15352.6	10045.3	11328.7	28772.4	30005	19741	25592	24664.8	25696.7	23905.6	16713.2	16162.8	24014.9	23048.1	16419.2	22670.8	28225	20204.5	22962.5	15420.2	12063.2	38815.6	29219.7	25409.5	15611.8	19892.6	18345.8
ANKLE2	chr12:133302253-133338451	355867	329446	353300	350343	318818	306859	368250	336644	342928	361467	313656	303913	339836	319637	327935	283699	283820	317968	346853	303414	379149	339779	307900	286249	306229	275658	233261	328542	320069	310874	301995	338633	326139	343214	296901	280136	313788	305493	348107	312974	285466	361466	333473	301022	327952	341873	335629	312813
ANKMY1	chr2:241418838-241497405	74658.1	75784.8	67198.1	63143.1	84150.9	85533.2	80364.4	65230.9	83656.6	85500.2	95471.4	63886.2	94002.8	79645.7	61508.1	72033.3	70298.7	88136.7	77978.4	68899	99573.8	80137	97762.6	68348.2	80310.4	68584.9	64274	100667	110880	102257	150385	80486.1	77761.2	63966.7	68712.8	99306.8	114036	114598	77935.1	93126.5	117955	110855	94816	130619	93921.7	98609.9	114270	74392.9
ANKMY2	chr7:16639400-16685442	94413	68988	85127.3	72297.6	81248.5	76587.6	83629.6	74360.6	89501.2	64969.4	85148.2	57056.9	74876.7	92979.6	78448.6	101280	68836.6	85198.2	86482.2	64661.5	106679	99081.1	71453	88431.1	59486.9	72578.2	48748.3	75302.9	57432	37472.1	53391.4	93960.6	70867.8	61586.1	70830.8	66394.6	63477.4	46823.2	85330.2	68195.1	34586.9	73012.5	72363.8	51830.5	69049.5	66102.6	78583	59322.2
ANKRA2	chr5:72848024-72861511	129591	111665	99753.1	113666	126255	139244	125900	118033	136403	97246.9	139753	83306.7	70466.3	127836	118652	129218	90956.5	121325	108605	77656.4	156783	105766	120343	138836	85675.4	82997.7	55443	80315.4	48693.3	65778.9	41117.4	130762	99747.2	69110.9	115498	73300.5	53274	52631.3	123440	69086.9	38182.7	121622	56754.2	49856.4	102227	109782	89594.5	94633.2
ANKRD10	chr13:111530886-111567416	727317	528367	493094	620417	612491	519516	625247	624367	714900	536973	676091	483860	602529	590633	538647	588782	564190	569919	638724	522478	626400	599886	523257	476587	513556	522878	437116	538234	451641	503641	324721	683637	584289	567926	505291	509083	457789	336423	735131	507893	441819	654285	428338	403323	486515	555770	588454	462638
ANKRD11	chr16:89334028-89556969	392552	391217	353133	408340	347867	421615	439854	374348	408466	389013	393975	322372	439587	384017	368071	356250	314094	362725	425015	368631	407513	388471	352576	389068	376142	359090	177997	319669	358207	378482	240752	315997	362488	410416	278768	238409	296732	247860	279976	359711	203185	421181	307318	286037	348051	389984	347663	411767
ANKRD12	chr18:9136750-9285983	200012	157090	221979	222990	170486	211561	239599	194135	230145	157366	231750	172060	153925	231542	230502	213930	169570	209411	192954	172297	342291	224000	178731	258135	197698	112932	47742	94200.4	45809.2	69364.9	33714.5	166588	122922	131530	167925	81581.3	39916.9	70967.3	163566	96691.3	41325.5	213037	81016.3	44589.5	129007	164398	129145	157640
ANKRD13A	chr12:110437234-110477235	1.16E+06	1.33E+06	1.15E+06	1.68E+06	1.18E+06	1.85E+06	1.29E+06	1.42E+06	1.37E+06	1.48E+06	1.18E+06	1.24E+06	1.06E+06	1.46E+06	1.56E+06	1.10E+06	1.23E+06	1.19E+06	1.18E+06	1.25E+06	1.05E+06	1.38E+06	1.05E+06	1.54E+06	1.41E+06	1.24E+06	705987	1.27E+06	1.56E+06	1.17E+06	1.08E+06	1.12E+06	1.30E+06	1.63E+06	1.11E+06	780937	1.09E+06	1.26E+06	1.22E+06	1.14E+06	1.14E+06	1.30E+06	1.06E+06	1.11E+06	1.21E+06	1.48E+06	1.15E+06	1.79E+06
ANKRD13B	chr17:27920526-27941779	11909.1	11893	10804.7	6534.65	8755.73	5493.21	9690.13	6190.29	8609.18	10069.1	12446.5	12131.8	12537.8	5918.05	9149.69	15681.5	8986.94	6551.88	8651.94	9137.48	4702.47	6033.53	11588.4	9133.59	6156.27	6091.6	10142.7	18106.3	8243.31	13212.3	17785.6	8367.77	14290.1	9774.05	9105.57	6249.37	21083.5	16811.8	7432.37	13640.1	18600.5	15088.2	14135.9	37974.3	9788.74	8592.15	12966.4	11871.7
ANKRD13C	chr1:70724684-70820417	77774.3	66414.2	68134.7	64232	67211.8	52942.1	82884.9	70860.3	80502.2	51460.6	71436.8	57535.5	69228.5	71205.2	64284.8	85542	55043.5	72166.9	73604.1	46981.8	93505.1	80944.1	56141.4	75954.7	48116.4	29950.5	27362	47283.1	21918.4	29883.4	16987.2	71156.7	52726.1	46531.1	55042.3	35308.4	33213	24366.7	62124.7	52637.8	20850.3	62225.2	27566.7	27019.5	46919.7	57434.4	50822.2	37839.6
ANKRD13D	chr11:67056761-67069955	1.24E+06	1.51E+06	1.25E+06	1.75E+06	1.23E+06	1.96E+06	1.32E+06	1.41E+06	1.50E+06	1.73E+06	1.67E+06	1.37E+06	1.25E+06	1.51E+06	1.48E+06	1.26E+06	1.37E+06	1.22E+06	1.27E+06	1.42E+06	1.32E+06	1.26E+06	1.46E+06	1.42E+06	1.49E+06	1.34E+06	3.02E+06	1.84E+06	2.42E+06	1.75E+06	3.27E+06	1.64E+06	1.68E+06	1.80E+06	1.43E+06	2.32E+06	2.24E+06	2.90E+06	1.86E+06	1.39E+06	2.46E+06	1.41E+06	2.13E+06	2.53E+06	1.84E+06	1.66E+06	1.58E+06	2.40E+06
ANKRD16	chr10:5903688-5931860	34736.9	38531.8	36311.9	33713.7	40187.6	31368.1	38759.5	25785.1	35572.9	38289.9	40299.8	32072.9	49167.4	39376.9	16715.8	39569.6	19724.8	34036.8	26850.5	29530.2	39892.3	33923.9	35940.1	23547	29390.6	31450.9	48166.5	34468	45137	46889	51757.9	42290.2	41624.1	30867.3	30800.4	21376.2	34487.3	22567	32016.4	40814.8	39002.2	35813.2	59953.7	43506.5	43921	29972	34888.5	23305.6
ANKRD17	chr4:73940501-74124502	201359	189746	214973	178016	188469	182757	251642	203270	176906	191943	163277	177561	223282	198147	204763	212670	173268	218174	242870	194543	189065	241265	176059	197215	193194	156947	76703.7	142627	133744	179459	82308.2	136300	153582	188166	144324	78225.7	110702	96405.9	114340	212698	81439.7	221664	129638	126893	163652	208915	172044	181213
ANKRD18A	chr9:38571360-38620360	1059.33	2142.62	2308.99	1166.55	1387.88	1277.25	3450.12	2377.13	3774.72	1287.41	802.811	790.482	1455.84	3233.23	1297.73	2264.7	1950.61	1689.72	1101.59	0	3417.83	6436.19	479.49	2327.29	1426.02	947.573	463.199	804.935	207.5	467.357	243.922	1656.81	1748.96	505.576	286.993	766.863	1805.46	1255.94	532.487	1821.1	0	1268.13	719.539	913.13	761.153	1449.05	3128.22	1213.12
ANKRD18B	chr9:33524410-33573001	209.142	0	9.61163	3482.86	0	0	289.09	0	0	0	631.246	0	0	4.00082	26.4217	225.043	0	6.92026	0	0	6.66039	0	0	210.104	0	0	0	165.604	0	0	0	0	162.586	251.933	0	0	18.3205	72.5632	0	0	0	9.89466	41.7592	0	0	0	0	0
ANKRD18DP	chr3:197784403-197807542	0	0	281.785	0	0	250.558	573.064	578.841	192.706	321.701	0	546.826	0	669.724	729.764	0	0	0	256.112	0	896.752	0	0	290.466	0	0	205.451	191.838	284.802	0	0	0	200.564	0	390.265	0	0	0	1454.46	0	0	436.128	347.842	0	0	0	570.605	0
ANKRD19P	chr9:95571892-95600739	19243.8	10850.8	17041.9	22089.4	18273.1	16379.2	27049.4	12871.9	22597.1	13647.1	14538.7	17294.8	14460.4	16765.8	10414.8	18727.9	15672.8	15844.3	18354.7	9337.5	24074.4	20666.5	12906.3	18622.9	16386.8	6217.26	60858.5	26232.3	35598.8	15829.9	63801	32546.1	15893.2	14573.9	19717.5	53002.8	29151.3	38110.7	13119	17115.3	79378.8	21384.2	42128.5	44905.2	17863.4	13555.4	17362.4	21476
ANKRD1	chr10:92671856-92681032	451.31	0	0	0	0	0	0	0	0	272.653	0	0	424.772	688.182	0	0	0	648.72	0	0	430.13	0	0	0	0	0	1451.92	306.987	896.598	354.924	538.687	420.017	317.235	1026.01	0	0	1692.15	961.35	0	534.429	964.478	0	1058.3	1259.66	428.855	372.84	0	0
ANKRD20A11P	chr21:15316095-15352765	1142.93	6436.95	1864.73	0	0	1729.84	2079.38	0	0	882.599	4186.09	1867.85	0	1820.84	0	6119.07	0	2667.02	0	0	2012.78	0	3202.58	3496.97	1687.17	0	2246.56	0	0	0	0	2429.21	0	0	0	0	5844.79	2606.79	2420	0	2536.81	4103.23	0	1540.5	3723.68	893.224	4811.78	0
ANKRD20A1	chr9:67926760-67969840	1041.49	295.98	756.481	52.0762	1737.74	0	0.00101176	0	313.852	502.682	620.565	221.618	152.981	663.726	0	57.381	0	84.3975	268.308	82.6975	237.324	141.564	544.752	0	155.503	0	0	0	160.309	0	44.7915	0.00597728	101.273	0	1359.78	0	0	0	73.3903	170.206	243.908	0	34.5253	0	0	0	710.438	54.5816
ANKRD20A2	chr9:42368302-42411410	202.36	0	1002.96	52.3202	649.76	0	0.0010208	0	19.1402	528.984	309.813	348.754	303.756	52.9999	0	185.598	0	84.659	398.419	83.0076	0	142.143	0	0	24.232	0	0	0	54.6487	0	0	0.00609304	101.561	0	140.535	0	0	0	516.524	319.467	244.842	0	34.6644	0	0	200.408	510.431	54.7781
ANKRD20A2	chr9:43090424-43133544	144.697	0	165.16	12.6863	416.617	0	0.000662598	0	19.1318	457.106	519.351	784.768	303.375	147.08	0	473.347	0	84.6089	398.346	82.9666	0	141.901	0	0	24.2178	0	0	0	11.3923	0	0	0.00598959	101.477	0	140.422	0	0	0	73.606	319.107	244.459	0	34.6469	0	0	0	368.279	54.7521
ANKRD20A3	chr9:67926760-67970293	0.0197287	0.0194908	0.0244846	0.0349104	0.0200607	0	133.641	0	0.0162496	0.00457557	0.0150145	0.0562326	0.0236436	0.0179474	0	0.0288663	0	0.0128357	0.0183173	0.0251849	0.0203617	0.0311159	0.0193227	0	0.0550242	0	0	0	0.0187819	0	0.0194312	483.873	0.0010636	0	0.0219211	0	0	0	0.0438139	0.0347596	0.0312249	0	0.026278	0	0	0	0.0210346	0.012448
ANKRD20A3	chr9:42368302-42411863	0.0195027	0	0.0274231	0.0349778	0.0233336	0	134.131	0	0.0140725	0.00476456	0.0170846	0.0589563	0.0217298	0.0172626	0	0.0281858	0	0.0127377	0.0183009	0.0249226	0	0.0309097	0	0	0.0569635	0	0	0	0.0189438	0	0	485.044	0.00106036	0	0.0208076	0	0	0	0.056789	0.0335092	0.0309628	0	0.0244795	0	0	0.0156198	0.0239131	0.012403
ANKRD20A3	chr9:43089971-43133544	0.0218181	0	0.023064	0.0351111	0.019905	0	95.7194	0	0.014113	0.00463819	0.0147283	0.0645442	0.0218892	0.0202659	0	0.0224164	0	0.0127714	0.0182668	0.0249988	0	0.0312766	0	0	0.056538	0	0	0	0.015853	0	0	484.533	0.00105962	0	0.0208185	0	0	0	0.0434777	0.0337869	0.0310877	0	0.0248521	0	0	0	0.0229837	0.0123045
ANKRD20A4	chr9:69381980-69425109	1828.13	293.732	389.759	1082.08	1704.92	0	1425.79	307.336	862.006	1326.29	295.831	1220.2	152.273	27.9824	0	34.2056	0	83.8084	940.258	82.1249	236.179	3253.01	1014.5	0	1337.28	0	0	0	903.504	0	754.409	7.13238	20.0884	0	2109.26	0	0	0	511.866	617.258	241.739	0	446.069	665.893	0	0	460.161	0
ANKRD20A5P	chr18:14179095-14227049	8007.47	4198.39	4483.57	5887.44	6067.65	3300.92	7398.99	4180.25	6221.8	3365.11	7975.67	1686.41	3099.32	4657.37	2273.37	8739.66	1304.74	4952.59	3280.9	2273.89	5052.44	7656.22	4579.23	5662.07	2658.44	1522.4	160.663	583.418	1316.6	1973.34	1292.02	3684.71	1104.06	1612.58	913.135	1223.48	1944.6	2366.09	2842.89	3063.09	2349.45	5395.99	2680.32	1300.37	2636.45	1747.94	2881.73	2208.72
ANKRD20A8P	chr2:95426672-95522820	0	0	0	0	0	0	0	0	0	0	0	0	0	0	0	0	0	0	0	0	0	0	0	0	0	0	0	0	0	0	0	0	0	0	0	0	0	0	0	0	0	0	0	0	0	0	0	0
ANKRD20A9P	chr13:19408542-19446109	760.422	603.978	803.739	1520.59	683.633	833.312	865.131	965.468	680.322	716.515	1004.22	828.081	622.81	926.746	1266.23	618.733	796.931	881.954	852.856	521.586	1173.53	1513.28	502.225	1140.65	972.36	679.295	60.6171	492.757	143.482	228.447	268.302	539.935	394.278	918.126	229.359	207.207	329.644	255.658	502.021	569.166	380.402	579.035	264.615	425.283	501.291	904.144	645.561	478.334
ANKRD22	chr10:90579658-90611732	19782.1	16331.7	18093.6	34885.8	11578.9	18824.1	13062.2	10262.9	19924.5	10057	22346.2	15211.5	5637.45	10797.7	20341.7	11395.6	7468.83	33696.2	6521.07	12371.3	24855.9	18265.9	16473.1	23570.6	22067.3	16195	11947.3	15836.4	13727.7	9516.56	22671.2	11648.7	26669.9	20753.1	24577	22254	19119	12732.3	13670.2	26329.9	42344	20377.3	18280.8	19090.5	12284.3	31363.2	11502.9	18435.9
ANKRD23	chr2:97503650-97509758	23241.7	25681.9	22527.3	22676.4	22495.6	27121.5	29610.7	23934.1	32005.5	22188.3	40424.5	26356.9	33267.8	35553.3	19463.3	30586.4	14239.3	23420.4	27817.9	21172.6	36196.5	18148.6	22853.3	24065.8	29731.4	19106.6	6227.12	29091.7	31951.9	31281	41103.6	27140.3	23372	23529.6	19832	14882.9	41564.7	47583.9	22529.7	23774.9	26438.5	30730.4	31779.8	31875.2	22268.9	22781.1	30189.6	21791.1
ANKRD24	chr19:4183350-4224811	11632.2	8227.78	2572.67	4380.22	5812.73	5030.91	5016.12	4275.25	6785.23	7551.84	4623.99	5861.48	7186.22	3317	1270.04	7298.09	3689.63	5214.94	8103.68	6797.14	4795.07	6745.4	5121.54	4572.13	6464.12	2790.93	8871.73	10778.2	14329.9	10173.6	14416.3	6464.18	7739.39	5003.77	12369.9	10744.6	13452.8	15056.2	10499.8	6649.44	12805.4	4602.13	17002.1	18842.8	8962.86	4835.58	5700.52	7162.36
ANKRD26	chr10:27293044-27389427	16194.3	13863.4	16197.1	16270.4	11524.5	9606.39	19965.4	16796.5	17296.4	9165.9	17682.9	12339.1	9085.61	15283.5	12343.3	18050.5	7533.51	18096.1	13742.1	9556.29	26479.7	19936.4	12232.3	12766.8	8830.18	6060.61	2513.58	8275.33	3632.37	3251.6	1939.94	10783.1	8841.98	6377.74	9968.38	5946.72	3596.16	4849.46	11780.4	6901.04	3061.22	14194.1	5115.58	2908.91	6649.94	12700.9	13574.4	8782.96
ANKRD26P1	chr16:46503248-46603009	268.618	0	0	0	0	114.799	0	0	179.756	0	103.003	0	0	100.05	0	0	0	0	0	0	0	0	0	0	0	0	101.17	0	131.383	0	0	118.592	0	0	0	0	0	0	0	0	271.986	99.3702	0	184.916	0	0	132.05	0
ANKRD26P3	chr13:19836939-19919113	0	0	0	204.773	0	0	0	0	0	0	0	0	0	0	0	0	0	0	0	0	0	416.366	0	0	0	0	0	0	0	0	254.738	0	0	0	0	0	0	0	0	0	0	0	0	0	0	0	0	0
ANKRD27	chr19:33087906-33166102	184070	191986	197882	170047	215206	181658	192296	176228	168899	168949	169428	161348	182161	195401	174941	164725	164539	167162	205343	172643	172627	168516	176269	162657	182942	161482	116765	177810	162981	168459	106848	145919	207341	168987	169769	122687	144281	123519	162624	172210	87792.7	213621	157323	131502	174131	186009	178381	168197
ANKRD28	chr3:15708743-15901053	98696.7	68206.9	88888.9	68872.6	97104.4	62839.1	108268	103917	104899	75378.1	95531.5	74843.6	100106	114254	102058	106114	65233.5	69369.5	92748.9	85787.1	94517.4	104920	85482.4	86321.9	85844.2	86663.7	27713.2	58092.3	46618	53264.1	29837.3	98559.6	70547.6	68575.4	67257.8	44990.9	37755.7	42597.5	72334.8	67261.7	43406.5	115162	44438	43657.5	68066.9	80885	74449.9	71402.9
ANKRD29	chr18:21179977-21242849	1292.84	741.696	384.684	2555.79	1910.9	380.932	546.763	292.66	1235.05	793.512	1011.91	1541.27	1590.67	0	1002.91	449.815	1023.53	975.693	1525.88	615.429	1215.66	1673.98	0	1255.17	0	0	0	1430.65	417.239	327.925	0	387.067	305.946	1486.81	0	0	524.013	0	1955.27	0	860.152	955.875	1487.59	0	803	1034.19	0	301.613
ANKRD2	chr10:99332255-99343641	878.463	0	0	2797.93	3100.39	1496.62	1408.6	1834.68	2289.67	1889.23	1493.75	0	0	621.503	900.51	1667.4	1165.87	0	0	1182.42	728.773	0	2489.03	1777.57	4649.11	0	2477.51	646.596	4030.56	1581	4081.16	958.796	666.454	3313.58	7195.13	0	3385.5	4011.09	3554.13	964.169	0	0	0	0	963.792	1309.72	0	1707.68
ANKRD30A	chr10:37414784-37521495	0	0	0	0	0	0	0	0	0	0	0	0	0	0	0	0	0	0	0	0	0	0	0	0	0	0	0	0	0	0	0	0	0	0	0	0	0	0	0	0	0	0	0	0	0	0	0	0
ANKRD30B	chr18:14748238-14852737	0	132.617	0	159.286	0	0	0	0	0	0	0	0	0	0	0	334.295	0	0	135.34	0	0	0	0	0	0	0	0	0	0	234.764	0	0	0	0	0	0	0	0	0	0	0	0	0	0	0	0	0	0
ANKRD30BL	chr2:132905163-133015542	0	0	0	572.51	0	0	0	0	0	0	0	0	0	0	0	0	0	0	0	0	0	0	0	804.424	0	0	0	0	770.102	458.754	0	0	0	0	0	0	970.889	0	0	0	4706.3	0	900.447	0	0	0	0	0
ANKRD30BP2	chr21:14410486-14490571	0	0	0	0	0	0	0	0	0	0	0	0	0	0	0	0	0	0	0	0	0	0	0	238.618	0	0	0	0	0	0	0	0	0	0	0	0	0	0	0	0	0	0	0	0	0	194.982	0	0
ANKRD31	chr5:74364121-74532703	2152.49	633.567	871.833	1300.13	1378.95	867.166	1474.52	827.096	744.123	694.368	1894.93	472.449	1228.32	1239.04	779.223	1067.78	720.772	1268.4	545.777	1626.54	1610.65	1167.03	1694.16	372.566	852.079	278.02	0	581.65	497.103	464.253	434.094	1089.52	518.643	602.698	0	223.34	154.484	528.867	932.447	153.596	0	380.966	909.837	358.561	224.127	320.07	747.343	546.409
ANKRD32	chr5:93954390-94031573	54854.6	40625.1	53019.8	59793.5	41282	59874.6	50829.9	44535.7	57609.6	47187.5	58787.8	36071.6	36137.3	52276.3	59835.4	48507.6	47057.6	46438	41240.2	36178.1	84444.8	58913.9	53040.1	46906.4	40910.3	22840.1	15967.1	42427.1	23217	17410.5	18784.5	46571.2	41971.6	29514.8	34138	29193.6	16386.1	28551.4	68264.8	30755.7	23814.7	52064.8	27363.4	22448.8	35791.6	43821	31476	54618.3
ANKRD33	chr12:52281792-52285505	0	0	0	0	0	0	0	0	0	0	0	0	0	0	0	0	0	0	0	0	0	0	0	0	0	0	0	0	0	0	0	0	0	0	0	0	0	0	0	0	0	0	0	0	0	0	0	0
ANKRD33B	chr5:10564434-10657928	20729	32908	29426.5	35684.5	23034.7	35147.2	19128.7	22593.3	19941.1	21495.7	18152.5	25206.6	25048	35256.6	22603.1	23783.7	14652.7	18735.3	24061.3	26347.2	21360.3	21658.7	23065.7	22280.4	29722.4	17148.8	5533.47	12615	17341.4	20753	5396.34	15215.4	21678.8	27696.1	28245.3	9706.87	10429.2	5358.42	9402.7	24524.3	4289.92	47600.8	13906.6	10468.5	16407	25223.9	15769.1	19532.1
ANKRD34A	chr1:145470507-145475647	22870.5	10539.9	13111.3	11151.1	12855	10100.3	19480.2	9162.48	15240.1	11374	14966.1	13980.5	26827.8	15208.7	14636.7	16266.3	23066.6	17964.9	17218.1	17744.1	16788.3	18056	12284.4	13723.7	13403.7	4952.46	13204.4	20685.3	21964.1	23673.9	22090.1	19167.6	18700	18261.8	19175.8	6326.86	26218.6	21836.1	10311.1	23259.6	19459	20589	22394.3	31617.7	21398.7	18221	19092.2	14292.8
ANKRD34B	chr5:79852573-79866304	8052.08	25586.1	30479.1	12503.4	8790.72	30070.1	9036.47	24644.2	26448.9	11535.2	2432.99	0	6384.48	25861.8	22993.3	9399.94	1132.85	8471.38	7052.8	1405.22	26718.4	2259.86	8204.65	17804	10682.4	17020.5	2061.48	4060.61	4181.47	358.927	2648.31	10181.3	3263.91	3781.43	4324.62	5341.25	3509.08	5032.9	9492.58	6899.29	951.42	8627.87	3658.71	1026.16	18462.3	2049.57	9598.86	680.755
ANKRD34C	chr15:79575145-79590581	0	0	0	0	0	0	0	0	0	0	0	0	0	0	0	0	0	0	0	0	0	0	0	0	0	0	0	0	0	0	0	0	0	0	0	0	0	0	0	0	0	0	0	0	0	0	0	0
ANKRD35	chr1:145549208-145568526	1437.04	3411.58	4980.75	2782.51	3331.44	1579.86	2058.65	3019.2	3079.67	3180.32	2558.13	3192.59	4437.38	1544.68	2718.64	1792.31	6289.7	2530.45	2578.67	3832.02	5259.86	3813.73	1937.07	1167.01	5402.92	3694.11	14983.1	5882.29	4633.08	5299.39	9407.02	909.609	4432.74	1193.73	3648.48	6119.08	2570.63	5702.84	3015.06	3517.44	3761.42	3792.14	7705.44	6037.94	2446.88	5653.07	2957.06	5380.84
ANKRD36	chr2:97779232-97930257	10786.9	11210.1	10845.8	13883.7	12572.2	6431.25	13964.6	9106.03	14753.8	6243.39	14366.5	8351.94	13249.5	17765.1	11571.5	20371.8	3527.53	9693.39	9564.97	6917.85	24282.6	14835.9	6050.03	13162.4	9457.36	4268.42	3470.28	4833.8	1611.38	3312.57	3851.23	17075.8	7947.6	10332.5	7869.4	3009.62	4422.5	3546.21	16733.1	7233.36	6658.24	14003.3	5808.71	3773.38	7402.8	11668	9820.72	5486.65
ANKRD36B	chr2:98121260-98206428	11213.1	9792.62	8940.19	9849.25	15310.5	8283.96	11051.3	9105.77	11542	7099.75	15192.1	8407.73	9883.16	12013.5	7946.88	14790	6383.37	15454.9	10775.3	9171.4	16503.5	11154.9	10325.7	9115.4	12005.3	5398.91	2063.25	7314.6	4500.49	7565.26	6116.35	10949	11142	5918.42	7624.64	4533.87	4924.57	3450.46	11475.5	6489.02	6758.43	10772.2	7344.59	6839.78	6559.7	9730.95	9359.14	6473.78
ANKRD36BP1	chr1:168214818-168216668	55312.2	52564.3	79304.3	61204.2	69374.7	44735.1	76468.2	57959.6	42749.1	32728.6	44523.8	40982.9	63710.6	72684.5	57303.4	72142.5	39410.6	52754.6	73932.4	54708.4	71458.2	58670.4	47823.8	69441.4	67726	30336.6	0	13886.8	6874.88	27682.3	7661.5	36392.4	21732.8	40675.7	28570.8	3774.73	8612.65	7836.03	14473.1	48582.4	4437.86	68013.6	11970.9	5980.61	30029.9	43147.7	55282.9	33271.6
ANKRD36BP2	chr2:89065418-89106109	16354.5	8270.29	9608.53	9147.32	31737.3	2401	11602	4991.16	44991.7	2415.11	8034.42	3343.85	2626.53	13467	2722.59	9736.78	3238.15	8454.77	8055.94	3250.91	13675.6	20436	25934.1	3652.26	750.631	10344.8	1171.39	5403.67	4654.63	2491.72	5032.64	50365.4	5748.09	5308.26	14363.3	6032.42	1154.53	1002.82	6607.17	3271.55	22998.6	10254	3387.02	1293.15	3425.68	36825.2	916.133	9878.79
ANKRD37	chr4:186317839-186321390	31755.9	10125.9	23647.8	22841.9	21125.4	32487.5	26585.1	18037.4	29781	27956.9	24292	21855.9	29038.5	19219.1	22572.1	23592.7	21878.4	32374.1	15455.8	16973.1	43956.8	42540.9	19542.2	34685.2	15047.2	28749.6	29282.6	29165.5	36256	18496.9	23173.2	22650.5	27936.4	10350.4	40821.2	71621.4	34139.3	44414	59731	16957.2	46374.5	27435	35227.7	36410.7	34797	28683.2	18195	25538.7
ANKRD39	chr2:97513723-97523756	77218.2	84985.9	82740.6	83434.7	78882.7	70098.6	89047.1	52960.7	95033.6	74375.1	122496	75163.3	94729.9	78670.7	99638.1	76424	84247.1	79270.7	78386.1	82419.7	111303	96128	58253.7	80469.4	104081	87300.9	201037	91741.8	107631	105520	157011	124424	131891	79324	67452.1	173550	138139	107647	104122	102729	113953	98071.8	159661	140269	94664.2	92309	115147	70241.8
ANKRD40	chr17:48770550-48785270	182779	161569	180212	138279	181476	122517	175685	173753	130198	153293	129307	134369	186316	151654	146840	169650	132332	153583	167394	150418	164724	165124	130304	150585	134341	110052	122800	134083	109454	147893	98200.1	140404	153981	133088	109121	118598	150945	80349.1	97815.2	153355	70116	175645	116168	102325	144119	155484	152938	126191
ANKRD42	chr11:82905290-82960013	9627.42	20184.5	15726	17966.7	17969.8	15277.6	19762.2	19624.6	15885.7	12668.6	12424.6	7370.77	20068.6	19616.7	16747.7	16985.7	14877.1	13077.8	21893.2	17284.4	22119.2	18778.8	15553.5	19712	21704.4	14205.9	7247.23	18158.4	8631.28	11035	7571.8	9580.24	15103	14344.4	12066.5	8400.55	9887.54	5400.2	20684.6	11414.5	13294	16688.1	20536.8	7581.71	15945.4	18373.5	15970.9	14358.6
ANKRD44	chr2:197851385-198175521	835520	776754	792308	931161	822370	966156	927551	854457	926744	812606	901916	675580	638817	1.01E+06	964391	902873	639388	847422	782713	634266	981674	987534	779509	962142	775020	615973	280755	449368	284672	397169	175970	705644	576988	691338	602788	423784	249471	252801	674833	555959	230741	884139	282710	268283	588397	748773	551006	618280
ANKRD45	chr1:173577474-173639001	0	0	0	0	0	0	0	0	0	224.362	0	0	0	0	0	0	0	0	335.496	0	0	0	0	0	0	0	0	0	0	0	0	1008.78	0	0	0	0	0	0	0	0	0	0	0	0	0	0	0	0
ANKRD46	chr8:101532999-101572012	106721	76063.6	79520.3	67375.5	83643.9	64094.7	82405.3	71681	94132.8	68703.6	109221	62723.4	53410.7	73836.4	72651.1	90666	66416.1	88172.1	68066.2	65258.3	109349	89663.9	68470.6	91710.6	47752.7	45549.2	41559.2	56121.5	25069.9	32740.9	36797.6	81960.2	49785	51417.6	47072.4	79834.3	32295.8	26438.3	78467.9	50161.8	44686.5	75893	35700.4	35912.2	58965	64008.6	65729	47768.7
ANKRD49	chr11:94227152-94232744	250063	191758	225209	273624	199402	234105	222131	214353	266429	159986	277804	163341	171194	229028	233528	260274	172357	244939	197409	167277	476539	320339	177105	294154	108189	100339	73779.7	182478	75348.6	74966.1	120292	280549	150923	125181	156458	186105	96852.2	132616	328664	110642	138061	195230	125946	121669	150834	173785	157544	161928
ANKRD50	chr4:125585203-125633887	20651.7	25147.8	38138.2	25051	33451.9	29136.2	26606.5	42765	19341.2	31877.9	21923.6	23240	18722.2	33407.8	36609.4	27872.6	30336.7	28336.7	35883.6	19335.6	34095.3	23867.1	18774	35859.4	22258.5	17073.3	11502.7	24312.2	8347.54	9267.91	8198.88	17331.4	16216.6	17076.6	15175.8	14374	8395.18	9661.36	21443	12927.7	6763.77	20659.6	10946.2	9455.19	20990.6	24205.8	23896	21034.3
ANKRD52	chr12:56631590-56652143	166914	175925	173621	150478	164372	144810	196855	162019	158776	163382	165084	158580	215589	176965	157347	175204	142867	176497	193941	173098	150031	170491	159855	143583	179552	130880	85275.1	160693	163883	189308	148209	158070	149475	169656	121890	91083.4	190956	147217	116019	191312	143896	190088	170059	184791	172236	182120	175508	150270
ANKRD53	chr2:71205574-71212629	1114.25	999.714	808.631	937.637	1955.38	1033	1882.28	1585.51	1962.03	2202.84	522.103	837.617	2894.96	2104.37	1488.52	542.495	2763.23	1313.91	927.837	0	815.855	2012.19	793.961	1030.49	2350.36	1536	4405.91	2233.33	2037.48	2008.8	0	2391.71	2357.76	1623.43	2788.41	0	3392.53	0	1003.74	3418.82	0	2331.09	1756.87	2076.27	591.133	3029.53	598.487	406.12
ANKRD54	chr22:38226861-38240353	103484	118178	109491	102088	118063	132738	115822	136945	114975	115655	139237	134872	131974	114460	134621	94847.1	107909	96155.1	123143	169764	105429	110963	120175	86188.5	121329	139808	237041	149102	165066	178684	222387	176947	191471	105911	143498	169705	204627	183947	124449	136436	181639	130204	186149	172390	141874	125216	123178	111789
ANKRD55	chr5:55395506-55529186	59039.9	78795.8	31860	63783.2	30835.6	49587.4	85594.6	49462.1	85088.5	38109.8	102468	48941.7	92059.9	61665.9	16196	47790.9	59591.4	81801.9	76260.7	42083.4	131238	51526.3	79590.2	40571.1	32768.9	48728.7	55107	50647.7	50866.9	41226.9	57077	83448.3	27841.7	35187.5	48831.9	87736	54001.1	53942.7	43393.1	83968.5	35626.3	54483.9	95662.8	34058	49715.5	63930.9	81693.1	83423
ANKRD5	chr20:10015696-10037407	37262	16279.8	29937.1	18783.5	23368.6	15665	30252.9	21931	22633.9	17851	25528.6	25245.2	24482.1	22213.8	27070.6	28253.4	17969.7	19695.3	21774.6	19352.6	28268.8	29810.2	20539.7	24187.1	19078.3	15398.5	8969.57	16009.6	17672.2	15958.9	7362.81	25360	19485.4	24881.1	20543.6	11642.1	15319.6	7255.91	14338.4	19586.3	7144.23	29402	15398.3	13626.4	16874.2	24321.1	28373	14164.2
ANKRD62P1-PARP4P3	chr22:17134598-17156430	0	497.993	544.618	585.528	1924.87	0	744.356	1585.34	0	0	440.041	1079.9	561.32	0	711.012	1244.06	0	406.684	0	827.24	584.221	0	3321.92	1733	0	0	0	0	0	433.17	0	0	399.496	0	0	0	0	0	0	692.964	0	863.494	0	0	0	981.523	0	0
ANKRD63	chr15:40573644-40574787	0	0	0	0	0	0	991.842	0	0	0	0	0	0	1441.71	0	0	0	1532.11	0	0	1283.17	0	0	0	0	0	0	0	0	0	0	0	0	0	0	0	0	0	0	1841.49	0	0	1600.67	2152.07	0	1168.07	1981.41	0
ANKRD65	chr1:1353799-1356824	1993.41	0	1977.1	1738.52	769.907	1230.18	1965.68	2933.49	1661.54	3458.77	551.799	0	967.042	2044.32	2046.68	1359.5	1699.75	992.207	1788.69	885.402	4289.59	1692.76	0	652.066	0	0	4198.91	468.82	1308.53	2324.79	3162.56	0	1444.19	2082.42	0	2331.39	4912.88	1442.74	1317.01	0	5377.01	1396.5	0	1690.75	692.852	2444.77	0	1889.53
ANKRD6	chr6:90142896-90343553	21991.8	28860.2	35682.2	34557.7	23632.5	31692.8	24599.5	24729.6	21781	28419.3	32574.4	27506.1	24298.9	35417.7	26998.9	26720.1	24040.6	21763.8	23033.4	24482.3	23950.8	33299.9	28181.4	30932.5	20380.3	26411.3	8538.8	27217.5	16075.9	15670.8	20118.4	18765.8	17769.9	27956.4	13368	14281.5	19145	17178.2	23950.5	19294.9	9600.37	28815.6	17828.2	14773.2	23004.3	27630.1	21822.4	15728
ANKRD7	chr7:117864711-117882784	0	0	0	0	0	0	491.447	0	0	0	0	0	0	0	0	0	0	0	0	0	0	0	865.635	1498.43	0	0	0	0	0	0	0	0	0	0	0	0	0	0	0	0	0	0	0	0	0	0	0	0
ANKRD9	chr14:102973197-102976128	39905.8	85645.5	75990.7	76958.4	96959.8	81719.5	38573.2	51464.7	88363	76292.8	57375.6	121694	190076	78948.5	134100	75485.9	46719.5	42904	25649.7	103773	30248.1	17009.6	85878.2	74902.6	131866	131346	78409.3	78051.8	107541	103555	118713	27344.5	59443.3	79805.5	74869.6	76168.9	103887	77564.3	88374.5	60408	203680	58223.2	75734.7	73135.2	66153.4	64472.6	68808.2	27651
ANKS1A	chr6:34857037-35059190	115497	108710	124126	148628	132433	163758	138883	147901	118903	163752	116592	130497	138077	136065	152608	115317	120588	128718	143928	118546	101494	118898	133464	116708	138809	127925	60610.8	112946	113104	118919	65402.7	86317.1	117110	143876	95015.4	60793.9	98760.3	94368.1	70164.7	109930	58748.4	136208	98249.7	89258.9	123011	125860	132306	134433
ANKS1B	chr12:99128568-100378432	663.634	0	0	350.203	728.759	1053.34	1152.21	3133.54	1644.63	1137.39	1877.89	3.00E-176	8.84E-208	262.195	413.462	356.094	0	516.006	872.556	1.04E-204	320.556	6.69E-226	1950.5	1.22E-261	1715.57	808.046	53891.9	1483.87	314.577	249.426	10745.4	2583.59	0	1476.42	2319.47	546.192	1190.57	5.07E-115	0	1.47E-144	10886.4	515.172	2.04E-115	1871.33	612.668	1.96E-234	675.813	1709.79
ANKS3	chr16:4746510-4784378	74967.8	72185.3	74677.3	66951.2	77761.4	52746.6	71422.1	64334.2	75668.6	72290.4	83755.9	78265.4	97488.5	68147.6	58984.1	63588.1	65043.6	86064.5	61943.4	77037.3	65129.7	53139.2	83012.6	63802.2	60866.4	55844	199138	116160	114380	119762	179389	103963	105849	82968.1	70295.7	165595	125910	99614.5	81539	89759.5	216005	75937.5	124285	133697	92725.6	78833.7	90902.4	80164.7
ANKS4B	chr16:21245015-21263750	0	0	0	0	0	0	0	0	0	0	0	0	0	0	0	0	0	0	0	892.916	0	306.306	0	0	0	0	0	0	319.662	0	0	0	0	0	0	0	0	0	0	0	0	233.852	0	0	0	0	0	0
ANKS6	chr9:101494290-101558794	43621.5	34985.1	33470.4	28969.1	27281.7	21588.9	45318.9	27825.3	40927.2	27266.9	33082.4	27685	42472.3	35005.6	23775.2	33376.8	26555.4	42103.9	31025.5	39123.7	34301	38242.5	31040	27477.1	24572	27342.6	26062.6	32366.4	38687.6	47991.2	36831.5	36328.1	30997.1	31529.9	29575.2	27280.9	35603.4	28198.4	25899.8	33461.5	45953.6	38020.4	32275	33916.2	31694	32848.9	36610.3	30815.8
ANKUB1	chr3:149478889-149510610	1142.33	1948.41	6019.04	4936.51	2918.89	12311.4	8545	5652.75	5579.9	7732.17	7720.67	7536.9	2141.51	4989.97	5442.96	8068.02	4066.25	5344.86	3331.44	536.791	6193.4	3793.54	4939.06	6423.09	4973.13	5277.57	827.139	1493.2	733.142	1729.93	2125.82	3080.68	3177.63	6160.73	1070.22	0	2760.87	1579.37	3564.49	3186.27	2259.72	5949.05	2610.14	2083.63	5604.87	4018.48	6861.92	2664.04
ANKZF1	chr2:220094478-220101391	583657	543849	418546	519087	425791	526783	571145	484536	529646	512512	542789	447351	516800	457149	412629	465608	469809	518151	507216	499172	459591	463556	522348	446228	390134	426765	605549	636352	716996	627534	943861	579477	577284	558234	422924	471830	774418	695097	458172	533333	701776	505083	739058	826137	569124	470303	534591	581482
ANLN	chr7:36429431-36493400	1259.25	4716.91	4129.17	2355.62	3348.8	1707.34	4043.98	3959.32	1834.63	1858.05	1806.46	2929.76	1027.1	2604.68	3901.07	2679.46	1469.75	1301.4	3591.72	2524.33	4203.92	9614.55	1456.09	2873.54	1764.39	1216.24	1853.39	2248.47	875.578	1489.38	615.454	1124.08	3841.69	2091.29	5721.8	1590.67	2416.77	1492.9	3470.29	1297.54	366.643	5499.71	2098.57	1507.58	2290.15	1339.69	2145.03	1533.54
ANO10	chr3:43407817-43663560	127404	159037	181230	171966	143808	217863	161886	168924	157075	194331	140452	157568	138806	117956	193466	141608	174967	144082	140980	147876	170567	157802	139865	211758	158729	158728	215934	244350	249956	150853	271131	136605	187610	190727	175340	188862	155115	191339	126364	141981	233158	95935.3	262019	194923	161982	167039	168474	202181
ANO1	chr11:69924407-70035652	0	0	0	0	0	0	267.663	0	0	0	0	0	0	0	0	0	0	0	0	0	0	0	0	0	0	0	0	0	0	0	0	0	0	0	0	0	0	0	0	0	0	0	0	0	0	0	0	0
ANO2	chr12:5671816-6055398	1271.74	885.358	1027.85	690.707	287.398	448.624	305.992	534.13	0	335.938	0	833.761	221.266	381.996	273.053	521.519	0	918.953	222.761	0	434.493	0	954.395	249.101	1138.97	0	227.076	177.144	0	833.113	0	747.301	716.76	546.234	1143.74	0	0	539.329	0	569.164	0	0	0	0	747.301	579.138	257.539	0
ANO3	chr11:26353677-26684836	0	0	0	0	0	0	0	0	0	0	0	0	0	0	0	0	0	0	0	0	0	0	0	0	0	0	0	0	0	0	0	0	0	0	0	0	0	0	0	0	0	0	0	0	0	0	0	0
ANO4	chr12:101188373-101522419	0	0	0	0	0	0	0	0	0	0	0	0	0	0	0	0	0	0	0	0	0	0	0	0	0	0	0	0	0	0	0	0	0	0	0	0	0	0	0	0	0	0	0	0	0	0	0	0
ANO5	chr11:22214721-22304913	2876.93	6324.25	1568.87	3047.06	2958.49	2463.52	3548.37	6888.93	1987.47	4894.89	3682.85	2187	708.52	4120.64	3851.21	2312.2	1306.78	3159.26	4421.1	2086.49	4295.57	1995.96	2552.31	1285.67	1976.2	2235.3	1642.16	3017.48	1096.08	509.047	1873.55	2769.98	2444.21	1726.34	188.46	5101.12	1552.65	875.691	2157.32	893.595	557.003	2398.4	2017.16	1819.17	4014.9	2823.57	565.097	1281.02
ANO6	chr12:45609769-45834187	200787	171966	282974	172531	208683	173412	216353	223402	154503	202199	137705	217392	225492	203662	193168	194026	171394	209767	241311	196313	179864	211986	180750	237790	256489	165019	91061.3	159758	87856.3	153817	72361.1	117308	171465	165694	163374	109526	94859.6	90047.1	131984	181421	93930	181648	122995	95148.5	170921	203441	174896	146011
ANO7	chr2:242127923-242164791	0	0	659.377	253.765	346.578	1098.17	521.48	1092.48	0	0	1088.49	0	240.08	460.734	293.092	1204	0	0	534.99	0	1166.08	486.948	0	0	417.496	0	0	210.408	1145.29	786.571	1037.27	0	1323.63	1423.29	3377.84	509.21	1447.33	0	0	320.706	578.912	621.137	0	1808.34	0	834.976	0	0
ANO8	chr19:17434031-17445638	107235	85245.5	84456.6	75637.7	83027.8	77957.7	101538	98000.5	98472.9	107492	144978	76643.5	122026	85205.1	71932.3	82639.6	56205.9	107983	84908.1	76071.4	90739.5	80294.2	102789	67995.5	76346.4	90510.5	21931.7	114242	109070	114829	86660.6	104106	95227.7	83223.3	87038.9	38174.5	143380	128403	73035	93401.9	92509.7	119807	117201	151421	93494.2	95303.2	112493	103805
ANO9	chr11:417929-442011	270464	261272	161870	214490	188064	156814	258375	169694	323348	216966	272208	185728	360545	233566	162230	176597	225297	243958	239652	251741	222121	211248	236789	189501	169084	235156	441533	442139	427098	445361	480396	323664	274709	308496	296550	250720	518698	477470	239718	279233	739782	345286	476597	525879	320158	298813	333420	338318
ANP32A	chr15:69070874-69113261	1.42E+06	1.56E+06	1.62E+06	2.03E+06	1.47E+06	1.73E+06	1.61E+06	1.99E+06	1.43E+06	1.64E+06	1.44E+06	1.61E+06	1.40E+06	1.61E+06	1.74E+06	1.40E+06	1.53E+06	1.53E+06	1.50E+06	1.63E+06	1.40E+06	1.82E+06	1.34E+06	1.78E+06	1.70E+06	1.48E+06	1.76E+06	1.59E+06	1.97E+06	1.22E+06	1.75E+06	1.36E+06	1.87E+06	1.77E+06	1.48E+06	1.48E+06	1.49E+06	1.81E+06	1.62E+06	1.48E+06	1.32E+06	1.45E+06	1.64E+06	1.80E+06	1.56E+06	1.52E+06	1.55E+06	2.10E+06
ANP32A-IT1	chr15:69096159-69099440	14045.6	14948.5	24069.3	50051.1	19020.6	25501.1	27012.9	14299.8	21240.3	11650.7	23526.8	16091.8	14714.8	35254	16837	18664.3	9022.17	16099	15735	14430	52533.3	21168.9	9805	30969.8	40853.5	5686.18	887.245	6092.47	6455.78	8348.25	5118.93	10169.2	3525.09	21393.4	7700.92	4662.22	5138.12	7567.36	6169.09	15705.7	7696.38	29911.3	5498.44	7266.13	8185.43	11566.8	25050.9	9417.24
ANP32AP1	chr15:35529526-35530264	316234	318665	321354	503143	346842	403120	325816	448337	340227	428907	319704	348803	320409	379433	403188	325046	271997	332758	329691	429221	330558	385093	254535	350231	433811	310708	358186	370200	464467	297796	393360	296105	400466	427802	338817	306102	368391	456252	367930	365141	243962	379948	495870	445780	347673	390681	348032	531903
ANP32B	chr9:100745488-100778224	1.28E+06	1.13E+06	1.32E+06	1.39E+06	1.10E+06	1.02E+06	1.35E+06	1.24E+06	1.37E+06	1.01E+06	1.13E+06	1.26E+06	1.42E+06	1.19E+06	1.22E+06	1.25E+06	1.23E+06	1.38E+06	1.04E+06	1.44E+06	1.50E+06	1.55E+06	1.22E+06	1.10E+06	1.32E+06	1.08E+06	1.66E+06	1.13E+06	1.46E+06	1.10E+06	1.19E+06	1.49E+06	1.34E+06	1.15E+06	1.16E+06	1.47E+06	1.24E+06	1.31E+06	1.44E+06	1.31E+06	1.49E+06	1.24E+06	1.56E+06	1.48E+06	1.01E+06	1.24E+06	1.33E+06	992910
ANP32C	chr4:165118158-165118863	31369.8	44934.5	35097.8	66142.5	20410.3	46559.1	45241.3	65750.1	52072.3	76254.5	43860.8	22603.8	37627.8	40881.3	51802.8	32915.1	47932.1	40181.8	35669	36127.9	40450.2	59216.4	35977.3	48194.1	53034.9	73605.2	52156.2	38767	50038.9	33614.7	49937.3	45685.1	53069.5	55078.5	23798.9	65891.9	48149.9	18069.1	37728.2	29993.6	44189.8	33611.5	45571.1	41552.3	51282.3	50310.7	38089.3	63551
ANP32D	chr12:48866447-48866843	0	0	0	0	0	0	0	0	0	0	0	0	3424.34	0	0	0	0	0	0	0	0	0	0	0	0	0	0	0	0	0	73.071	0	0	0	0	0	0	0	0	0	0	0	0	0	0	0	0	0
ANP32E	chr1:150190716-150208504	358632	291081	365378	326186	319453	272854	333573	324353	314697	239686	319189	230928	243253	333562	287592	405139	247587	278847	333361	259124	411510	413308	241883	378683	200429	168067	231819	291633	109863	122111	142957	361105	273652	198226	252059	251062	130202	129510	332987	194266	140717	315054	182863	148317	234391	268235	267893	215497
ANPEP	chr15:90328125-90358072	2.08E+06	2.37E+06	1.83E+06	3.41E+06	1.36E+06	4.15E+06	2.78E+06	3.26E+06	1.89E+06	2.93E+06	2.33E+06	2.88E+06	1.23E+06	2.23E+06	3.02E+06	2.01E+06	2.47E+06	1.33E+06	2.34E+06	2.56E+06	2.36E+06	2.03E+06	1.41E+06	3.31E+06	2.39E+06	2.20E+06	3.55E+06	3.29E+06	4.13E+06	1.94E+06	3.05E+06	1.41E+06	3.73E+06	3.66E+06	2.55E+06	2.17E+06	1.98E+06	2.30E+06	1.67E+06	2.30E+06	1.91E+06	1.85E+06	3.50E+06	3.05E+06	2.20E+06	2.56E+06	1.85E+06	5.82E+06
ANTXR1	chr2:69240275-69476459	159.285	807.92	1117.22	154.717	1523.32	0	390.316	489.031	227.324	1372.69	0	0	0	362.049	0	488.333	0	0	278.77	0	0	446.806	958.231	0	0	373.945	0	105.099	634.464	0	0	0	472.58	180.966	0	0	0	0	0	0	0	476.55	0	0	0	0	0	0
ANTXR2	chr4:80822770-80994477	419019	529529	562551	570681	306305	686711	600878	474658	542627	569707	361227	379707	419137	488584	538747	347781	434052	434686	504306	489249	309928	478494	364854	531078	575671	382405	117113	305862	341770	344249	135267	226798	351649	616173	369259	146806	173507	218026	200704	420003	110544	506673	177332	251789	375636	476016	330321	661256
ANTXRL	chr10:47658233-47701446	0	1191.94	366.344	0	0	0	272.527	944.155	0	0	0	0	0	0	477.019	0	0	0	0	0	374.082	787.42	0	0	687.292	0	387.215	627.421	0	0	523.931	0	0	0	0	0	0	0	0	506.21	0	0	0	0	0	0	466.865	0
ANXA10	chr4:169013687-169108893	0	0	0	0	0	0	0	0	0	0	0	0	0	0	0	0	0	0	0	0	0	0	0	0	0	0	0	0	0	0	0	0	0	0	0	0	0	0	0	0	0	0	0	0	0	0	0	0
ANXA11	chr10:81914879-81965328	2.78E+06	3.23E+06	3.15E+06	4.09E+06	2.97E+06	4.37E+06	3.32E+06	3.62E+06	3.03E+06	3.84E+06	3.13E+06	3.56E+06	3.44E+06	3.15E+06	3.33E+06	2.71E+06	3.52E+06	2.87E+06	3.51E+06	3.72E+06	2.26E+06	3.10E+06	3.29E+06	3.46E+06	3.93E+06	3.54E+06	5.12E+06	4.14E+06	6.68E+06	4.67E+06	5.65E+06	3.17E+06	3.92E+06	4.37E+06	3.41E+06	4.04E+06	4.02E+06	4.95E+06	2.37E+06	3.48E+06	4.21E+06	3.39E+06	4.67E+06	5.12E+06	3.68E+06	3.91E+06	3.62E+06	5.46E+06
ANXA13	chr8:124693033-124749647	0	0	0	0	0	0	0	0	0	0	0	0	0	0	0	0	0	0	0	0	0	0	0	0	0	0	0	0	0	0	0	0	0	0	0	0	0	0	0	0	0	0	0	0	0	0	0	0
ANXA1	chr9:75766780-75785307	1.76E+06	1.36E+06	2.06E+06	2.02E+06	2.02E+06	1.56E+06	1.01E+06	1.76E+06	2.25E+06	1.59E+06	1.72E+06	1.75E+06	749350	1.83E+06	1.48E+06	1.92E+06	1.50E+06	1.65E+06	1.62E+06	1.56E+06	3.90E+06	2.12E+06	1.27E+06	3.02E+06	809173	650187	3.24E+06	3.74E+06	1.27E+06	353580	3.22E+06	2.75E+06	1.46E+06	906385	1.38E+06	4.53E+06	1.13E+06	2.66E+06	4.53E+06	541061	2.23E+06	1.39E+06	2.70E+06	2.21E+06	1.05E+06	1.16E+06	1.35E+06	1.14E+06
ANXA2	chr15:60639349-60690185	973636	967656	1.28E+06	992167	1.28E+06	771992	1.09E+06	1.52E+06	713828	1.24E+06	911399	911655	1.20E+06	1.27E+06	1.15E+06	1.04E+06	1.13E+06	996328	1.27E+06	1.43E+06	1.11E+06	1.03E+06	897550	1.27E+06	1.01E+06	1.69E+06	2.75E+06	1.41E+06	1.43E+06	1.23E+06	1.88E+06	1.08E+06	1.36E+06	1.01E+06	935758	2.47E+06	1.81E+06	1.58E+06	1.64E+06	994949	1.37E+06	914304	1.69E+06	1.75E+06	1.41E+06	1.21E+06	1.23E+06	1.14E+06
ANXA2P1	chr4:154228620-154229963	13533.1	9807.91	8426.08	15274.7	18178.7	8737.54	9645.57	6870.42	8064.35	14448.9	9958.24	8616.24	10340.6	12826.8	14474.4	5160.56	10037.1	15996.1	11356	13568.6	7298.37	13513.3	10874.9	7640.9	9927.47	27586.8	27075.8	17094.9	13411.7	14895.7	17880.5	12566.9	13714.3	11655.6	11152.8	18323.7	11522.6	10600.8	9677	10544.7	11951.8	7671.69	14968.6	12364	16733.9	11237.4	18287.8	13148.3
ANXA2P2	chr9:33624222-33625532	1.35E+06	1.42E+06	1.79E+06	1.54E+06	1.52E+06	1.20E+06	1.51E+06	2.17E+06	1.15E+06	1.97E+06	1.41E+06	1.52E+06	1.85E+06	2.05E+06	1.67E+06	1.44E+06	1.84E+06	1.75E+06	1.77E+06	2.09E+06	1.68E+06	1.50E+06	1.44E+06	1.62E+06	1.76E+06	2.50E+06	2.87E+06	2.27E+06	2.02E+06	1.77E+06	2.46E+06	1.75E+06	2.10E+06	1.41E+06	1.33E+06	3.09E+06	2.37E+06	1.98E+06	1.78E+06	1.44E+06	1.61E+06	1.34E+06	2.74E+06	2.23E+06	1.78E+06	1.46E+06	1.96E+06	1.70E+06
ANXA2P3	chr10:66585284-66586634	0	0	0	0	0	0	0	0	0	0	0	0	0	0	0	0	0	0	0	0	0	0	0	0	0	0	0	0	0	0	0	0	0	0	0	0	0	0	0	0	0	0	0	0	0	0	0	0
ANXA3	chr4:79472741-79531605	176055	133618	202646	425999	144036	346554	168057	206130	489448	216815	374433	366170	147102	137848	303222	191826	412174	255150	156067	233877	645511	387768	181029	349013	310164	214063	294364	309136	502289	111332	276609	419203	400505	177370	357387	302723	216017	606003	1.04E+06	160701	395588	250433	475428	818710	190219	209118	196493	839690
ANXA4	chr2:69969126-70053596	344080	286002	391017	289169	344813	271210	318180	354730	254611	268645	295317	294135	330911	392341	318249	268405	295124	331320	308127	287578	357632	326723	268275	351138	331018	386896	302454	298120	231084	353242	239763	271543	384819	257305	244302	324931	296876	253872	309453	270883	195972	326568	335580	250412	308767	352169	255188	247495
ANXA5	chr4:122589151-122618147	2.19E+06	2.78E+06	2.57E+06	2.35E+06	2.62E+06	2.22E+06	3.01E+06	3.13E+06	1.74E+06	3.08E+06	1.51E+06	2.06E+06	2.38E+06	2.50E+06	2.78E+06	2.40E+06	2.09E+06	2.43E+06	2.72E+06	2.46E+06	2.10E+06	3.11E+06	2.04E+06	3.51E+06	2.63E+06	4.39E+06	2.79E+06	4.16E+06	2.45E+06	2.74E+06	2.78E+06	2.28E+06	3.21E+06	2.98E+06	1.94E+06	2.88E+06	2.98E+06	2.23E+06	2.05E+06	2.37E+06	1.84E+06	2.19E+06	3.11E+06	2.66E+06	2.77E+06	3.44E+06	2.37E+06	2.15E+06
ANXA6	chr5:150480266-150537443	2.66E+06	2.09E+06	2.39E+06	2.27E+06	2.23E+06	1.74E+06	2.69E+06	2.44E+06	2.63E+06	2.03E+06	2.31E+06	2.25E+06	3.49E+06	1.80E+06	2.02E+06	2.58E+06	2.15E+06	2.55E+06	2.08E+06	2.50E+06	2.00E+06	2.14E+06	2.04E+06	2.17E+06	2.30E+06	2.43E+06	3.80E+06	3.43E+06	3.44E+06	4.02E+06	3.50E+06	2.84E+06	3.59E+06	2.69E+06	2.79E+06	3.24E+06	3.53E+06	3.90E+06	1.47E+06	3.39E+06	3.34E+06	2.36E+06	3.88E+06	3.52E+06	2.98E+06	2.64E+06	3.17E+06	2.55E+06
ANXA7	chr10:75135188-75173841	1.14E+06	1.07E+06	1.17E+06	1.17E+06	1.21E+06	1.14E+06	1.21E+06	1.22E+06	1.10E+06	1.16E+06	1.14E+06	1.12E+06	1.15E+06	1.18E+06	1.21E+06	993317	1.21E+06	1.06E+06	1.20E+06	1.15E+06	949114	1.05E+06	1.15E+06	1.18E+06	1.12E+06	1.08E+06	1.01E+06	1.25E+06	1.35E+06	1.21E+06	1.11E+06	1.13E+06	1.05E+06	1.03E+06	1.10E+06	901584	1.10E+06	984349	914147	1.18E+06	863036	1.08E+06	1.25E+06	1.02E+06	1.13E+06	1.15E+06	1.09E+06	1.18E+06
ANXA8	chr10:48255224-48271368	474.518	0.20136	0.0940385	0.166189	0.222755	0	0.134173	0.127057	0.214402	0.173006	0.187514	0	0.124846	0.176032	0	0.203649	0.229216	0	0.172297	0.266823	0.133299	0.143623	0	0.237179	0.317412	0.514968	0.216095	0.123022	0.300924	0.14766	1240.38	0.260806	0.174223	0.181823	0.406784	0.266489	0.240418	0.213602	0.325408	0.222614	0.289009	0.110303	0.07894	0.267909	0.374161	0.11063	0.170796	0.123961
ANXA8	chr10:47157983-47174122	473.046	0.197153	0.0960963	0.15757	0.239142	0	0	0.133061	0.225817	0.167966	0.189008	0	0.126084	0.172243	0	0.16999	0.194731	0	0.196877	0.259878	0.11815	0.205505	0	0.248264	0.315553	0.474507	0.187146	0.118364	0.347711	0.141906	332.508	0.291784	0.139716	0.186942	0.388058	0.254108	0.245214	0.214076	0.340631	0.161243	0.288098	0.10851	0.0818155	0.288263	0.284971	0.098551	0.185104	0.131285
ANXA8L1	chr10:47157988-47174040	0.00331997	666.01	293.455	1340.12	769.847	0	0	4937.83	1352.48	280.798	557.842	0	596.319	61.6865	0	474.94	2222.56	0	451.34	296.957	3617.93	1100.39	0	5534.54	247.552	1071.03	6533.15	1834.71	1566.71	413.075	0.00954528	765.319	519.901	176.944	2943.19	1190.61	3093.24	358.961	9432.67	996.393	1714.51	1983.08	188.799	2844.12	54.1146	3586.83	5153.32	508.791
ANXA8L1	chr10:48255306-48271363	0.00333487	1714.83	638.781	1682.3	1657.63	0	149.194	6286.84	2205.01	1204.04	559.133	0	995.549	341.862	0	2556.19	5796.99	0	1359.85	858.53	5356.69	1742.34	0	2231.89	248.367	1953.01	2332.87	2150.98	2803.24	413.986	0.0714472	1885.5	1884.3	177.533	1541.96	1197.57	3581.33	360.054	4169.87	596.906	1723.29	1361.86	189.57	170.81	709.982	2378.38	3030.58	848.342
ANXA8L2	chr10:47746919-47763040	485.773	2668.32	590.587	3878.86	2608.19	0	138.746	15836.1	2067.44	1130.03	522.516	0	916.774	319.071	0	2393.6	6136.16	0	776.182	794.452	7370.79	3881.69	0	4467.07	230.023	3985.13	3676.83	3293.16	5304.15	385.563	3574.6	3555.63	2035.22	164.722	1436.43	1111.5	3566.24	334.008	12537.8	555.072	1588.49	2163.67	174.377	158.807	663.651	2445.46	3716.98	784.225
ANXA9	chr1:150954498-150968114	62374.7	57016.6	56524.7	82511.6	75110	108540	76297.3	69087.8	77551.6	85649.6	73348	64536.6	41297.3	78831.3	55128.1	43845.6	78331.7	48470.3	78614.8	67497.2	43503.5	58039.2	52146.8	83010	69121.5	83367.3	22180.6	82861.4	103687	81558.3	54160.2	84090.1	67835	80451.5	76625.4	33662.5	53185.2	69700.8	25499.8	74886.8	38734.2	71977.5	74703.1	52920	83546.9	56315.7	120017	141262
AOAH	chr7:36552548-36764154	939050	1.11E+06	1.64E+06	1.20E+06	851791	1.94E+06	974315	1.43E+06	787626	1.81E+06	1.04E+06	1.46E+06	1.19E+06	1.55E+06	1.37E+06	1.18E+06	979318	1.23E+06	1.50E+06	1.62E+06	1.23E+06	1.36E+06	1.04E+06	1.50E+06	1.59E+06	1.26E+06	1.68E+06	1.20E+06	1.36E+06	1.27E+06	1.88E+06	1.03E+06	1.63E+06	961055	1.07E+06	1.67E+06	1.54E+06	1.36E+06	1.01E+06	1.58E+06	1.44E+06	1.13E+06	1.68E+06	1.69E+06	1.27E+06	1.43E+06	1.27E+06	1.57E+06
AOC2	chr17:40996608-41002724	133136	138719	144016	290911	134601	242415	204433	185492	140396	236872	189718	169914	69636.5	172970	197198	131580	120571	109919	156276	144029	191899	153431	120030	189771	165078	118476	54736.7	139161	197923	109591	100510	173274	157589	283496	133670	48275.8	111292	201558	193726	111247	77024.2	149732	70676.9	104352	125154	153121	122666	223941
AOC3	chr17:41003200-41010140	60300.4	98575	73954.3	159819	71150	150124	130635	133978	77566.7	146643	109354	111002	41921.8	104254	114108	82222.3	73814.6	58248.5	102240	91060.8	86971.8	80094.4	62334.7	110706	110027	85537.2	43801	116043	139614	102877	103651	124374	109650	181298	83456.8	49594.3	97732	192610	141441	75567.7	65879.1	89102.2	66022	78130.7	90393.4	105059	82699	187402
AOC4	chr17:41019161-41021234	1257.82	41.4449	1997.38	3303.84	623.707	1870.48	2472.27	4731.18	637.464	2192.02	2008.03	1999.11	1074.14	1781.62	1355.41	648.848	1480.26	883.151	2269.5	1188.54	4366.33	2092.23	2193.35	3150.32	141.235	2965.59	0	2479.69	2713.82	1462.19	1338.57	1643.41	3835.11	2597.21	16.5515	0	1300.32	1217.06	2218.19	1496.8	0	2501.46	2384.04	1415.58	1198.59	2610.69	1291.13	535.739
AOX1	chr2:201450730-201536217	0	0	486.583	354.307	615.463	0	116.276	252.327	262.863	112.801	575.322	322.411	337.15	140.505	213.226	773.299	438.768	0	162.625	0	172.023	178.913	436.385	181.717	0	0	0	0	0	141.212	213.635	0	0	413.233	0	0	226.299	0	424.441	0	373.896	0	210.636	0	0	0	184.02	0
AOX2P	chr2:201560445-201658941	486.404	0	201.203	905.796	0	212.812	148.425	0	1069.91	154.501	0	0	216.569	182.435	0	0	0	177.454	640.825	334.168	215.961	0	296.435	474.575	0	0	0	0	0	1162.64	288.986	0	0	0	1072.16	0	0	0	0	0	0	345.751	0	0	0	0	489.471	346.724
AP1AR	chr4:113152894-113191211	130688	113370	111178	119548	115613	77356.3	132457	91948.9	130159	83692.3	129227	86766.1	83944.4	118025	111225	98927.5	98833.4	139983	109151	85986.3	193406	142745	85074.9	125094	70164.6	67955.3	50905.2	77797.7	28371.7	45228.4	26141	111423	80802.9	65206	82670.5	61740.3	37652.3	35277.3	143340	54115.9	24973	112122	46155.1	37520.6	82688.4	92534.7	93657.8	66253.4
AP1B1	chr22:29723668-29784572	484815	468017	644495	502986	518590	424445	536045	627551	441235	642471	439126	545844	724726	421676	509944	442406	541064	538186	625161	572657	455251	441107	534442	465336	580852	581597	718094	685654	724806	801046	710320	452249	720013	569476	489887	615936	670740	592847	373999	605059	464155	520642	735602	710761	561001	623587	584495	587430
AP1B1P1	chr22:32517963-32529456	0	0	0	0	0	0	0	0	0	0	0	0	0	0	0	0	0	0	0	0	0	0	0	0	0	0	0	0	0	0	0	0	0	0	0	0	0	0	0	0	0	0	0	0	0	0	0	0
AP1G1	chr16:71762904-71842976	357116	362439	447905	407417	390162	441203	431654	417517	361473	392059	361774	348007	377886	376050	449474	393725	376325	394342	449534	387157	361512	464614	336677	394801	398114	356017	178179	317028	308339	312685	196968	312667	358228	418803	294916	205870	262791	236529	287164	382513	168789	407306	265951	233855	356644	423134	353670	383837
AP1G2	chr14:24028776-24037279	822865	841409	748464	686166	657063	715816	783740	641900	804279	778070	860043	754111	976281	672496	679803	635209	673652	778329	761199	765971	666024	730770	780899	625684	705765	693621	1.11E+06	1.24E+06	1.33E+06	1.18E+06	1.79E+06	999521	879332	917207	840215	1.03E+06	1.56E+06	1.42E+06	735487	927147	1.63E+06	870353	1.34E+06	1.52E+06	892629	903955	833917	910892
AP1M1	chr19:16308664-16346156	945600	943902	1.00E+06	961091	910879	1.06E+06	1.00E+06	1.05E+06	849265	1.23E+06	859766	981628	1.19E+06	794302	872423	763248	857388	934621	960557	1.04E+06	762014	916916	1.01E+06	851124	1.07E+06	1.12E+06	1.55E+06	1.10E+06	1.57E+06	1.45E+06	1.44E+06	851781	1.24E+06	1.05E+06	802085	1.10E+06	1.17E+06	1.13E+06	555620	1.19E+06	1.16E+06	1.04E+06	1.44E+06	1.21E+06	1.17E+06	1.13E+06	1.11E+06	1.29E+06
AP1M2	chr19:10683346-10697991	9568.21	16739.6	26331.6	16841.7	23433.8	19811.1	20637.1	30317	34049.2	13004.8	5444.78	36001	25851.9	33661.5	26471.1	3264.37	15035.2	18813.3	13003.9	28265.3	3717.77	18288.3	14930.5	11776.7	42833.4	3157.68	12385.6	20176.6	59312.4	43165.6	24877.7	27685	30744.6	21698.5	25243.3	17137.1	26480.2	41355.1	13004.8	13900.2	29837.7	20810.4	22642.7	13764.7	42059.1	25801.3	22557.7	30933.4
AP1S1	chr7:100797685-100804557	148675	152839	148188	143986	137130	114480	147436	138319	132999	131460	111647	115802	136302	150546	130238	152259	123697	135401	168825	146211	141871	128840	161816	155633	127918	121383	347150	198312	197384	186309	325030	195035	186868	152906	159894	357618	260304	228858	185987	137439	316555	150370	276367	229069	176855	152532	153687	156340
AP1S2	chrX:15843928-15873100	801958	822938	1.03E+06	920370	953596	627221	720879	1.01E+06	772573	775362	815483	667478	482614	912623	1.01E+06	765156	794852	1.01E+06	772699	671064	1.54E+06	1.00E+06	641775	1.26E+06	544762	710665	736324	833618	322759	332308	649015	920683	599172	552367	674731	1.06E+06	519208	550313	1.59E+06	391965	522191	534250	591797	598450	551103	798603	572462	510041
AP1S3	chr2:224620046-224702319	19808.7	14936.5	20030.2	21624.6	17164.5	16249.2	23429.5	16066.8	13504.9	15326	14965.7	14302.1	22425.5	24823.1	17495	10056.7	13533.2	13289	20055.1	12583.4	16929	22838.5	10283.8	15098.1	18630.7	6530.55	10426.1	13042.5	14847.3	19284.5	10260.3	22710.7	17867.3	14233.3	16050.8	5419.6	14792.7	8340.09	15928.9	11932.7	11540.5	20298.8	8696.53	15858.2	13628.6	16656.5	14774.3	9801.07
AP2A1	chr19:50270179-50310369	739714	792589	998956	939750	1.09E+06	1.19E+06	944044	995468	900895	1.24E+06	852001	1.19E+06	1.05E+06	855705	1.13E+06	747184	930106	820140	985153	1.13E+06	691314	744033	964449	850946	1.30E+06	1.09E+06	1.17E+06	1.06E+06	1.52E+06	1.30E+06	1.18E+06	800581	1.04E+06	1.22E+06	894207	1.01E+06	1.28E+06	1.24E+06	835502	1.14E+06	873043	963557	1.14E+06	1.22E+06	1.08E+06	1.08E+06	1.03E+06	1.12E+06
AP2A2	chr11:925808-1012245	311386	287685	281073	257067	285904	261132	327624	278332	266712	290386	300716	287680	353102	281683	287827	239082	256416	298307	300345	296822	255839	269544	280956	249242	281355	305187	362947	350709	398241	356086	374634	311194	305576	313305	270429	273456	387398	338520	219815	375572	343385	286403	377851	394659	341099	336120	326618	314056
AP2B1	chr17:33914281-34053436	674336	669785	747882	603397	675922	587196	730710	652036	587132	658565	511068	645403	820162	602848	616908	647524	559017	661444	673801	757108	527860	698358	591996	634727	671639	609243	530151	681857	749911	736106	656571	531936	726142	698635	614213	509434	737024	636758	475850	828063	726261	713922	708743	730811	708020	780362	632859	694092
AP2M1	chr3:183892633-183901879	2.30E+06	2.45E+06	2.65E+06	2.47E+06	2.68E+06	2.76E+06	2.38E+06	2.74E+06	2.45E+06	3.12E+06	2.21E+06	3.40E+06	3.02E+06	2.21E+06	2.52E+06	1.96E+06	2.62E+06	2.32E+06	2.35E+06	3.06E+06	1.86E+06	2.21E+06	2.79E+06	2.10E+06	3.28E+06	2.95E+06	4.69E+06	3.54E+06	4.52E+06	3.36E+06	5.02E+06	2.47E+06	3.11E+06	2.97E+06	2.79E+06	4.11E+06	3.94E+06	3.98E+06	2.52E+06	3.30E+06	4.36E+06	2.48E+06	3.94E+06	3.95E+06	3.03E+06	2.95E+06	2.81E+06	2.80E+06
AP2S1	chr19:47341422-47354203	1.04E+06	958845	1.14E+06	1.04E+06	1.12E+06	1.09E+06	1.01E+06	1.13E+06	997095	1.30E+06	914419	1.38E+06	1.13E+06	1.07E+06	1.08E+06	866420	1.12E+06	977574	969592	1.38E+06	915215	846203	1.15E+06	932948	1.20E+06	1.45E+06	3.99E+06	1.80E+06	2.06E+06	1.44E+06	2.96E+06	1.25E+06	1.38E+06	1.24E+06	1.28E+06	2.90E+06	2.29E+06	1.61E+06	1.37E+06	1.36E+06	2.37E+06	1.02E+06	2.00E+06	2.13E+06	1.20E+06	1.13E+06	1.38E+06	1.13E+06
AP3B1	chr5:77298149-77590528	275441	226814	355798	249508	232031	317839	266035	295370	255958	302021	213869	295581	301716	287243	292975	290736	272364	323560	333968	227265	290113	347693	254281	312108	243862	269491	126371	297960	222653	232982	178620	201143	270291	230151	240143	178853	202610	216661	213674	294243	212428	251760	274095	245846	263529	318305	236151	241518
AP3B2	chr15:83328032-83378635	1409.97	1244.97	627.227	9482.32	4211.65	1262.06	3289.82	2426.38	5666.76	1405.36	1223.38	3951.59	2785.5	1478.13	852.397	8839.84	1768.62	3096.33	996.709	2958	907.579	1428.7	3330.71	2458.24	4837.08	2130.78	2967.53	801.956	13014.3	3847.83	8475.52	1160.11	3233.48	3502.63	1766.23	1523.31	3484.35	3632.24	1127.08	1527.6	3445.67	2134.93	6705.95	44625	1146.69	4259.02	4326.03	13364.2
AP3D1	chr19:2100992-2151556	556375	539978	546383	510621	519588	566877	606487	585360	492736	660949	495058	579544	609566	516571	553187	496041	538704	513245	640148	602648	434220	502613	517063	453339	609524	565146	544712	609313	725021	776119	557459	475519	661478	618413	540898	440384	606544	562832	352561	648203	383657	622235	646410	697153	642041	615136	541674	736132
AP3M1	chr10:75880014-75910826	302559	250400	327858	283930	318125	279857	333055	301266	270632	244027	249605	257018	276517	300201	294618	291033	222838	291652	283656	255914	313939	357721	236010	289026	227456	244969	190600	274781	226467	192848	270387	269261	275795	229911	221674	221211	244740	197624	288690	271154	251141	266836	271219	221056	251896	292122	251450	218720
AP3M2	chr8:42010463-42028701	120212	98651.5	80165.5	97215.9	103210	90675.9	153410	89007.2	151381	85558.1	127001	63063.5	133218	120649	76967	109690	78928.6	100128	106653	123023	178536	147876	92181.8	80759.8	86673.7	87206.7	60744.7	85489.8	126251	128447	63637.7	131303	96154.6	115108	122498	85141.3	113300	85327	98761.5	115450	107677	125284	107034	120588	89449.7	117117	99731.7	105573
AP3S1	chr5:115177618-115249778	399092	444912	484063	481594	388932	450168	364979	460585	385076	354622	393198	411452	337656	468508	451335	420492	424644	436060	401820	395900	605186	564511	316728	627633	283854	327012	469333	471065	335243	220094	436908	509728	404931	334999	326333	480640	334618	423055	753144	315383	342380	307155	446875	354939	373523	379291	400700	369979
AP3S2	chr15:90373830-90437617	109451	156272	186518	198676	168091	160479	135304	132690	167876	165703	189241	136691	153955	206300	145769	128425	149149	167874	118845	157138	148902	167262	168811	196411	150074	119286	198086	168698	194890	121858	290951	124072	195786	183143	163206	172433	213951	184877	249693	152422	221295	134925	230859	216115	184592	138350	145389	246378
AP4B1	chr1:114437370-114447741	239801	228491	221439	209745	232188	184907	240367	220088	213851	221198	204352	197367	247813	211739	217209	249862	161010	240438	219246	269065	228418	217623	230454	228719	218403	196397	228546	250323	247830	250935	254122	243018	275251	230135	212718	250390	315719	229633	238118	251414	231755	257235	297582	274000	240936	238864	250569	193560
AP4E1	chr15:51200868-51298097	53091.4	53771.6	71153.3	48209.4	54610.2	48341.3	61682.3	62075.2	39152.3	60148	50274.6	47162.9	49737.2	52061.8	44109.4	66498.3	38298.1	56281.4	62907.3	42169.6	57622.5	56893.4	50723.3	53445.8	37383	39609.9	28404.9	33179.4	20363.9	31098.6	19409.4	44764.4	44425	39881.1	37399.5	30403.4	24326.7	18199.1	40540.5	39204.8	20708.9	52714.4	28636.5	21334	43484.9	47790	50351.4	46760.4
AP4M1	chr7:99699129-99704803	85382.5	104089	78860.7	68892.6	87856.2	91441.4	79347.9	90192.2	88787.8	112345	80495.2	65604.6	96625.8	93844.3	85541.6	67399.9	75964.2	100615	84826.5	90803.2	76256	68941.9	116786	67997.7	77228.1	97612.3	97343.6	98666.3	110765	126159	140944	86885.7	106427	73399.2	122623	117232	139759	175152	97413.2	88967.8	97469.6	87714.8	130088	145836	92256	112876	88675.8	75259.1
AP4S1	chr14:31494311-31565656	63707.6	51674.3	53115.2	45334.1	54543.7	42657.5	70063	46933.9	48937.2	43031.7	59836.4	46360.2	66518.5	64134.2	50943	49779	36413.8	59996	53059.8	51430.8	58013	64133.6	44832.6	44594	54650	50005.1	41438.8	59573	50059.9	57485.1	51908.3	68053.8	38972.6	49210.9	45704.2	45798.8	49042.4	41918.3	55885.7	62115	61400.5	53722.4	58192.6	43127.9	46646.9	64714	70934.1	50039
AP5B1	chr11:65543377-65547822	551788	712893	694611	1.05E+06	521964	1.26E+06	664352	630301	861854	939383	896285	854716	639012	665177	860149	558654	670044	668257	632371	763759	777948	579533	671158	778866	1.30E+06	941069	366260	643908	1.19E+06	967572	534824	588092	786613	1.21E+06	649389	251306	752407	849011	698603	869942	488184	919428	766043	818957	703243	899401	883738	1.52E+06
APAF1	chr12:99039077-99129211	382195	578699	605475	609254	448318	839197	549305	607663	466308	620859	437906	511871	327880	519233	566442	421408	434863	440760	506124	396850	366436	528989	412999	636939	461065	502733	267151	366264	300735	286385	193571	391532	464601	559757	373671	242376	281787	258573	392398	364440	122230	423009	219638	190716	506246	464433	447778	641119
APBA1	chr9:72042448-72287275	13306.2	2768	3484.72	3170.71	5299.34	4430.01	6775.46	5119.14	3893.44	6881.83	4581.44	3126.19	11142.5	4833.63	5193.09	6937.01	5254.71	5580.17	5528.7	3675.14	3176.06	5098.27	2862.16	3676.35	4788.87	1599.78	1991.05	5103.89	3108.27	7458.16	922.62	3890.4	3299.97	3768.37	962.541	2192.69	3880.95	4767.67	4553.56	3894.35	3130.56	3848.78	4037.85	5317.31	3137.03	4726.4	3273.2	3388.6
APBA2	chr15:29213839-29410516	462745	272431	196222	241088	342960	180798	309935	265674	314721	216743	395002	306601	331921	244280	162630	341230	172707	331966	224349	219953	317321	299048	292181	258942	269355	176497	408567	338515	265427	262682	443779	346602	187101	236381	195653	340878	291840	207532	242787	317998	572757	188374	389710	260306	287963	283907	345187	188836
APBA3	chr19:3750770-3761673	308936	275501	255788	300668	248678	313263	282160	201235	339420	359799	337201	282082	330732	261184	283249	250584	239881	247799	264572	331165	277502	236525	286894	270098	352049	299890	398458	342853	549556	429370	532598	370363	379013	413625	314682	314747	467007	505042	312553	363471	596254	340229	412091	498419	330016	355709	324974	370283
APBB1	chr11:6416354-6440644	683274	410870	291574	363607	382277	247562	517921	321594	550653	311590	522713	383178	605492	349935	306758	334934	381340	509559	346708	440772	394844	403297	491696	285022	332064	409534	679181	624790	746295	705008	671853	575394	335539	422623	433672	486176	516675	542290	282975	628601	1.02E+06	377568	597141	611365	412446	461184	574333	470573
APBB1IP	chr10:26727265-26856732	2.18E+06	2.65E+06	2.29E+06	2.64E+06	2.20E+06	3.75E+06	2.92E+06	3.37E+06	2.97E+06	3.20E+06	2.47E+06	2.83E+06	2.50E+06	2.13E+06	2.75E+06	2.05E+06	3.09E+06	2.45E+06	2.75E+06	3.20E+06	1.71E+06	2.70E+06	2.73E+06	2.75E+06	3.23E+06	3.93E+06	1.96E+06	3.06E+06	5.59E+06	4.15E+06	2.27E+06	2.31E+06	3.84E+06	3.68E+06	3.34E+06	1.86E+06	2.77E+06	2.87E+06	1.72E+06	3.48E+06	1.77E+06	2.82E+06	2.95E+06	4.33E+06	3.44E+06	4.02E+06	2.42E+06	5.93E+06
APBB2	chr4:40812043-41216635	4743.23	5343.53	3187.62	2301.74	3864.27	5167.37	2271.48	3638.15	3896.55	3545.58	1570.22	3351.19	4374.37	2366.78	3569.26	3229.12	2565.49	2716.83	2570.84	2207.71	3033.95	5678.09	3031.52	3248.68	4462.55	3834.39	3141.06	4796.04	4092.33	2221.23	4340.62	3329.32	3058.9	4115.48	1315.93	2747.25	1818.64	1701.87	5604.7	2370.26	1315.08	4293.74	3812.35	3249.58	3331.68	3198.92	2913.56	3427.01
APBB3	chr5:139937852-139944189	245966	271331	186527	332133	186111	288346	214555	279284	255357	328997	350585	187990	279291	248853	254786	253111	261920	249311	240759	227054	314312	238518	257685	269985	202631	246054	281553	339572	388022	283883	500149	351278	343384	261277	222083	294289	426527	447283	366947	280555	398227	251540	479057	406557	285235	320598	257829	411953
APC2	chr19:1450147-1473243	2191.66	1544.08	1139.77	3932.02	3470.64	2936.86	2533.01	2351.31	2522.22	1289.85	4128.09	1902.55	2610.8	3464.58	1870.35	3265.27	1307.8	2271.18	1998.79	2982.65	2714.78	2354.76	1530.27	4146.4	3228.07	3844.48	1165.67	1918.24	2515.39	3052.61	1823.3	2604.96	2778.17	2707.61	1462.51	970.348	1694.83	609.379	1436.48	2143.57	1098.07	4409.32	1739.69	1845.38	3187.2	2462.78	5636.32	2032.52
APC	chr5:112043201-112181936	87243.7	78827.8	112921	107271	84944.3	127914	116158	96163.6	102261	90752.9	86724.9	86962.8	76989	105201	117023	95838.8	82020.8	97070.8	98389.3	83259.4	136622	119375	77792.1	122702	92537.7	73755.2	28173.8	56922.2	33494.7	49461.2	19818.2	71257	65971.1	85316.5	62349.6	33357.3	31748.5	34623.7	80080.7	64907	20437	96714	33164	26760.2	67809	94325.7	70035.4	97199
APCDD1	chr18:10454624-10488698	5338.3	8953.98	25198	12853.2	14793.7	6393.71	6457.01	17161.6	11436.6	12012.6	10354.3	13291.7	9143.43	13720.1	30744.4	8018.16	13799.3	11353.7	14911.1	7689.83	27174.8	21330.5	11112	6285.47	16814.4	6789.72	14760.8	8334.7	11163.6	10082.8	13809.9	7990.44	13503.3	8850.57	20804.6	13562.2	17633	7621.76	18949.9	5755.98	2589.09	4684.13	8531.12	16218.9	7066.24	7924.92	17420.2	11957.2
APCDD1L	chr20:57034425-57089949	0	0	299.845	0	0	0	0	0	0	0	0	621.547	649.831	0	0	0	521.729	323.63	366.56	541.843	0	0	0	381.902	582.842	1130.2	0	284.948	0	0	0	0	0	420.233	0	0	970.162	0	0	436.593	0	0	0	0	0	0	0	0
APCS	chr1:159557615-159558661	0	0	0	0	0	0	0	0	0	0	0	0	0	0	0	0	0	0	0	0	0	0	0	0	0	0	0	0	0	0	0	0	0	0	0	0	0	0	0	0	0	0	0	0	0	0	0	0
APEH	chr3:49711434-49720934	602332	587129	633387	553172	586347	536210	561125	551065	573983	650371	584393	616614	683221	552002	496503	513262	526894	552744	551572	613667	454322	516855	630788	496973	576357	627112	1.02E+06	712257	879525	781495	950789	612553	701952	630388	597839	769956	857003	756960	540961	661331	841318	601771	845904	852701	642474	612100	652097	564727
APEX1	chr14:20923289-20925931	1.23E+06	870899	948650	907227	979382	649212	897096	1.04E+06	904072	829339	979966	1.03E+06	1.13E+06	838775	879697	992772	874218	1.16E+06	947972	927625	1.30E+06	1.06E+06	916330	981570	666105	932116	2.03E+06	1.29E+06	1.46E+06	1.23E+06	2.11E+06	1.33E+06	1.12E+06	846680	896688	1.57E+06	1.51E+06	1.31E+06	1.38E+06	1.07E+06	2.16E+06	910170	1.68E+06	1.60E+06	1.06E+06	1.07E+06	1.12E+06	879002
APEX2	chrX:55026779-55034212	207401	245366	215628	190756	208249	219487	218872	234106	202039	267847	186803	212427	289790	215951	214309	187225	236477	195343	198475	223635	222975	195514	219006	204620	245361	228925	360387	257359	291910	333878	268462	224248	287926	239862	167599	350461	334282	219320	170310	264390	258883	221688	279480	339305	237201	265824	244770	202610
APH1A	chr1:150237798-150241609	1.68E+06	1.59E+06	1.69E+06	1.83E+06	1.65E+06	1.81E+06	1.51E+06	1.75E+06	1.54E+06	1.76E+06	1.69E+06	1.83E+06	1.74E+06	1.73E+06	1.72E+06	1.41E+06	1.57E+06	1.64E+06	1.57E+06	1.69E+06	1.48E+06	1.46E+06	1.57E+06	1.56E+06	1.83E+06	1.57E+06	2.50E+06	1.90E+06	2.23E+06	2.03E+06	2.45E+06	1.69E+06	1.90E+06	1.81E+06	1.52E+06	2.14E+06	2.34E+06	2.25E+06	1.87E+06	1.84E+06	2.36E+06	1.66E+06	2.25E+06	2.15E+06	1.84E+06	1.99E+06	1.86E+06	1.69E+06
APH1B	chr15:63569748-63601325	166688	195102	204531	171904	201637	248775	220167	209189	203825	226181	154257	201344	179822	195099	195987	165465	189517	169481	209193	152260	178489	209811	190550	236696	200776	153072	110396	165746	153544	155790	146139	150114	129987	232247	156872	115004	155757	148219	157360	156769	138958	188731	178608	125790	203443	192481	196226	203919
API5	chr11:43333504-43366080	556035	434203	508325	383265	498748	374029	522593	451223	435539	381715	450775	341918	487036	515807	420868	435111	431259	512807	470498	378350	499542	513315	439633	467754	370270	371946	336392	402671	266425	313961	306368	472063	390332	349169	438064	395128	301983	261229	397975	425276	331447	464236	331130	283744	367552	464402	416604	323365
APIP	chr11:34903842-34937939	113800	112422	120884	99174.8	106887	68645.5	109217	90187.5	120891	52217.7	80906.7	67026.4	51907.9	95482.8	91023.9	90241.4	43216.7	93394	99289.5	63883.8	189471	104376	53706.3	143500	58594.9	45662.7	124852	103591	53972.7	37671.9	99220.5	145756	73074.8	45604.7	56412.5	157518	60237.4	70360.6	179045	58846.3	59963.1	84283.8	85878.9	93514.8	90481.9	47706.3	90406.2	66292.7
APITD1	chr1:10490158-10502872	20708.3	9425.34	19643.4	13766.7	11106.2	14980.9	15518	16296.8	13699.4	13055.1	11056.6	8419.88	14853.1	16053.2	21373.6	5333.01	29096.9	14544.2	15790.9	16743	24204	26925.6	11549.3	14545.8	13658.1	7762.25	15544	13373	13019.7	19429.6	22387.6	17064.2	16802.4	6147.78	3578.16	17501.1	26004.9	19461.4	11589.9	8447.94	3377.61	19340.6	14914.1	25061.9	20730.4	14612.6	16299.4	10499.3
APITD1-CORT	chr1:10490158-10512060	9565.02	3550.56	703.813	4352.29	3746.48	0.0242405	4929.4	4538.06	1130.23	0.0174394	3769.43	6301.7	4802.4	7628.66	0.00431077	1.94E-82	5.62E-07	162.486	3235.98	4605.84	3100.89	5771.5	0.00984647	0.000120138	738.757	4539.08	1.50E-58	2833.99	2913.45	0.296473	0.00580223	3503.78	2473.8	1536.85	10994.6	17360.5	8804.88	6590.43	17611.7	10739.1	8763.89	240.94	0.000960486	1808.46	1773.06	8269.17	8529.79	7887.32
APLF	chr2:68694690-68807294	10696.8	8611.88	10404.1	7109.78	9847.6	4976.43	8644.48	5954.64	8923.34	6952.63	14735.5	5338.8	9289.35	8837.8	9589.07	7338.38	4958.9	9168.65	6889.73	8174.22	15884.3	13179.3	5422.57	10105.8	6833.94	7214.8	5014.12	7155.59	3579.34	3956.42	4587.7	12701.4	7752.93	7010.82	7076.14	6229.04	5003.58	5315.28	14715.4	1704.29	2265.33	9705.15	4695.62	6214.26	5427.39	9038.93	6171.49	6782.13
APLN	chrX:128779235-128788933	0	0	282.878	330.411	0	0	444.416	0	289.459	253.552	305.04	590.179	312.675	0	0	0	0	268.539	650.041	0	303.508	320.012	467.173	710.998	0	916.911	839.888	248.866	0	0	0	0	257.956	0	0	1207.37	434.566	1512.98	752.433	0	0	258.722	0	0	0	0	0	0
APLNR	chr11:57001051-57004927	0	0	453.413	0	1370.39	0	176.897	0	0	202.17	0	476.64	0	464.536	0	0	0	0	0	798.052	0	0	0	0	0	0	230.313	197.766	0	516.308	0	0	0	619.567	0	0	0	0	0	663.501	560.983	0	646.448	765.09	0	440.816	0	198.098
APLP1	chr19:36359400-36370699	493.482	889.466	0	0	0	0	0	0	0	391.639	0	0	0	0	0	0	0	0	444.033	0	0	389.158	0	0	0	0	0	353.525	1442.52	437.937	0	0	1108.25	502.191	0	0	1200.73	1085.68	0	523.827	963.158	0	0	609.666	1052.54	684.152	519.362	697.016
APLP2	chr11:129939715-130014706	2.09E+06	3.26E+06	3.04E+06	3.24E+06	2.49E+06	3.83E+06	2.89E+06	3.99E+06	2.24E+06	3.68E+06	1.98E+06	3.04E+06	2.47E+06	2.62E+06	3.34E+06	2.22E+06	2.98E+06	2.85E+06	3.28E+06	3.13E+06	2.53E+06	2.61E+06	2.61E+06	3.29E+06	3.19E+06	3.19E+06	3.58E+06	3.28E+06	3.21E+06	2.83E+06	2.49E+06	1.77E+06	3.55E+06	3.65E+06	2.58E+06	2.60E+06	2.22E+06	2.37E+06	1.71E+06	2.80E+06	1.51E+06	2.54E+06	2.90E+06	2.56E+06	3.11E+06	3.32E+06	2.53E+06	3.89E+06
APOA1	chr11:116706468-116708338	0	5595.62	0	2588.23	0	1406.57	4429.65	4770.46	1329.52	2422.14	1431.55	6933.48	3794.77	3537.18	1535.02	0	0	4490.3	1370.76	9853.29	2580	1309.46	0	1561.84	2099.11	0	14885.2	8972.02	13638.4	6902.5	13571.9	3386.57	1149.39	6112.77	7449.46	8977.08	7787.63	3384.96	9138.06	9849.8	6707.64	2085.92	6535.89	9809.07	1671.01	4515.19	4760.93	2193.33
APOA1BP	chr1:156561557-156564091	450848	384066	460459	374303	434659	311489	356381	432133	442011	368482	504535	418922	495186	332654	372092	391182	381184	488097	353660	422069	409332	416278	435786	342182	406990	481055	1.49E+06	603269	808573	623232	1.02E+06	562165	513841	424633	464053	1.28E+06	941785	776427	593126	565499	1.36E+06	402459	846687	968196	509193	531560	436093	433648
APOA2	chr1:161192082-161193418	2842.18	0	0	2577.78	0	0	0	0	0	1954.67	4884.69	5081.42	0	2185.93	0	0	0	0	2504.28	7778.08	7994.31	0	3714.03	0	0	0	0	2003.33	0	0	3464.52	0	0	3034.83	0	0	3535.13	0	0	0	0	0	0	0	11473.7	0	2861	0
APOA4	chr11:116691417-116694011	0	0	0	0	0	0	0	0	0	0	0	0	0	0	0	0	0	0	0	0	0	0	0	0	0	0	0	0	0	0	0	0	0	0	0	0	0	0	0	0	0	0	0	0	0	0	0	0
APOA5	chr11:116660085-116663136	0	0	0	536.818	0	0	0	0	0	0	0	0	0	0	0	0	0	0	0	0	0	0	0	0	0	0	0	0	0	0	0	0	0	0	0	0	0	0	0	0	0	0	0	0	0	0	0	0
APOB	chr2:21224300-21266945	0	0	0	56.0243	0	0	0	0	0	0	0	0	0	0	0	0	0	0	0	0	0	0	0	0	0	0	0	0	0	0	0	0	0	0	0	0	0	0	0	0	0	0	0	0	0	0	0	0
APOBEC1	chr12:7801995-7818502	0	0	0	0	0	0	0	0	0	0	0	0	0	0	0	0	0	0	0	0	0	0	0	0	0	0	0	0	0	0	0	0	0	0	0	0	0	0	0	0	0	0	0	0	0	0	0	0
APOBEC2	chr6:41020939-41032630	6350.76	3966.14	5178.85	2638.06	6470.86	7546.04	3830.44	5980.99	6750.59	3309.15	7038.49	6769.36	4567.51	7315.49	5020.89	2381.44	4188.75	3691.58	2526.45	776.115	8175.45	2110.38	9200.52	2802.79	4370.85	0	1440.13	4735.95	2811.54	2306.34	2012.75	6563.17	1190.07	1249.1	4236.31	3035.48	3492.52	4817.54	2489.6	3883.04	10466.8	6543.76	1936.37	1504.65	2744.55	4406.48	2867.37	1638.62
APOBEC3A	chr22:39353526-39388783	1.60E+06	2.59E+06	1.49E+06	3.67E+06	1.96E+06	4.11E+06	2.25E+06	2.46E+06	3.28E+06	2.69E+06	3.65E+06	2.88E+06	1.48E+06	2.27E+06	2.99E+06	2.18E+06	2.12E+06	2.10E+06	1.80E+06	2.24E+06	3.54E+06	1.76E+06	2.00E+06	2.78E+06	3.11E+06	2.84E+06	1.63E+06	2.80E+06	4.36E+06	3.51E+06	3.17E+06	2.73E+06	2.76E+06	3.60E+06	2.69E+06	1.93E+06	5.09E+06	4.36E+06	4.10E+06	2.02E+06	3.26E+06	2.40E+06	2.82E+06	3.76E+06	2.29E+06	2.83E+06	2.20E+06	5.15E+06
APOBEC3B	chr22:39378404-39388783	12909.9	218718	7254.71	277941	140725	13545.4	24920.6	141810	23788.6	17782.2	44411.1	16504.8	23151.1	156540	61630.4	23512.3	170829	11424.6	24506.2	9989.11	14706.2	221842	13079.5	201148	244235	18844.6	93187.1	387201	23240.1	69981.1	213351	187370	194128	110023	32153.1	14074.8	19535.9	119710	341258	162696	19824.7	121488	50316.8	72048.1	152174	447067	19920.8	17356
APOBEC3C	chr22:39410264-39414825	787439	952091	1.07E+06	866494	1.05E+06	790209	813930	918556	715955	907927	775950	1.11E+06	1.05E+06	963521	855613	963207	750638	656188	924090	1.14E+06	783324	1.07E+06	780240	975778	1.26E+06	895546	609022	924047	1.29E+06	1.52E+06	1.41E+06	934794	1.24E+06	831131	1.05E+06	1.44E+06	1.31E+06	1.60E+06	876618	1.40E+06	1.28E+06	951796	1.34E+06	1.22E+06	1.23E+06	1.26E+06	898663	694438
APOBEC3D	chr22:39417117-39429256	173085	196065	193712	176165	159680	149787	191877	154345	159116	161946	167431	170515	204793	200281	161726	216097	165668	153805	170859	191889	153612	185562	162887	166543	234203	174920	178742	208085	231642	266476	347681	206590	277076	191550	188593	201084	364491	318840	171924	274128	331235	201918	259140	283560	235689	225348	198540	147413
APOBEC3F	chr22:39436672-39451975	90637.6	78088.5	92259.8	68465.7	87445.4	75167	80848.5	84252.9	77563.7	67518.5	61580.4	73664.2	94674.9	85022.6	84408.1	67536.7	78153.8	65978.3	96673.8	96897	65026.5	91263.1	89917.2	86602.7	104326	80020.5	86790.6	94204.6	116278	119092	138336	104258	111063	91071.8	105066	100064	172669	111213	85151.5	131025	131054	106766	113886	99957.8	107478	124729	107328	92773.6
APOBEC3G	chr22:39473009-39483748	598020	508318	542469	514788	703984	588118	524964	580672	524417	535219	545891	647467	536147	556085	501648	672640	520674	554376	498393	564779	395413	478093	541274	636449	580545	583455	859844	625063	720878	656022	928146	676848	962501	567270	647828	789704	1.01E+06	885744	607843	649353	892586	593335	776005	923153	692023	719849	514932	640550
APOBEC3H	chr22:39493228-39500072	30610.4	62081.4	39317.3	31040.1	47890.3	32632.3	36789.4	32238.5	43360.1	33849.8	75734.4	58986.9	60288.4	40704.3	31706.1	49751.6	40445.6	34394.3	29229.5	44034.1	15751.3	20619.5	58095.4	36900.7	46406.2	23430.8	95500.9	53848.5	75891.9	48727.5	68014.1	54849.9	99919	49561.6	61319.6	55432.5	93522.3	82418.8	21581.3	97224.3	37411.8	54490	59766.9	137107	86484.4	48400.8	38811.7	21996.3
APOBEC4	chr1:183615410-183622448	0	0	0	340.628	366.476	289.504	0	432.132	0	0	0	0	315.753	0	0	0	0	0	291.105	0	0	0	0	0	0	1515.29	0	0	0	0	362.521	0	0	0	0	0	0	0	0	0	0	0	0	0	0	0	0	0
APOBR	chr16:28505969-28510291	1.29E+06	2.10E+06	1.87E+06	1.93E+06	1.64E+06	3.12E+06	1.84E+06	2.51E+06	1.66E+06	2.92E+06	1.48E+06	2.72E+06	1.66E+06	1.53E+06	2.13E+06	1.63E+06	2.16E+06	1.87E+06	2.00E+06	2.37E+06	1.37E+06	1.73E+06	1.75E+06	2.20E+06	3.02E+06	2.31E+06	2.85E+06	2.40E+06	3.93E+06	3.15E+06	3.12E+06	1.86E+06	3.14E+06	3.27E+06	2.00E+06	1.92E+06	2.64E+06	3.19E+06	1.67E+06	2.30E+06	1.43E+06	2.23E+06	2.82E+06	3.37E+06	3.12E+06	2.33E+06	2.28E+06	5.30E+06
APOC1	chr19:45417920-45422606	0	0	0	0	0	2933.78	1916.87	0	0	0	0	0	0	2472.76	3411.86	0	0	2332.82	0	0	0	0	0	6245.43	4915.7	0	5995.18	4420.49	0	0	7556.97	0	0	0	0	0	3882.05	0	0	0	0	0	3689.66	0	6553.86	0	3294.93	0
APOC1P1	chr19:45430059-45434643	0	0	0	0	0	0	0	0	0	0	0	0	0	0	0	0	0	0	0	0	0	0	0	0	0	0	0	0	0	0	0	0	0	0	0	0	0	0	0	0	0	0	0	0	0	0	0	0
APOC2	chr19:45449238-45452822	0	0	0	0	0	0	0	0	0	0	0	0	0	0	0	0	0	0	0	0	0	1277.3	0	1411.02	0	3799.4	0	1042.84	0	0	0	0	1100.24	0	0	4865.43	0	0	0	0	5961.93	1137.15	0	0	0	0	652.913	0
APOC3	chr11:116700623-116703787	0	0	0	0	0	0	0	0	0	0	0	0	0	0	0	0	0	0	0	0	0	0	0	0	0	0	0	0	0	0	0	0	0	0	0	0	0	0	0	0	0	0	0	0	0	0	0	0
APOC4-APOC2	chr19:45445494-45452822	549.79	0	0	0	0	0	0	0	0	0	0	0	1.80E-06	0	0	0	0	0	0	0	0	0.000206251	0	0.000261171	0	0.000831804	0	0.000164593	0	0	0	540.619	0.000212107	0	0	0.000582181	0	0	0	0	0.000577348	0.000127314	0	0	0	0	892.367	392.456
APOC4	chr19:45445494-45448753	0	0	0	0	0	0	0	0	0	0	0	0	1755.51	0	0	0	0	0	0	0	0	0	0	0	0	0	0	0	0	0	0	0	0	0	0	0	0	0	0	0	0	0	0	0	0	0	0.0960992	0.0579538
APOD	chr3:195295572-195311076	905.521	0	0	3341.11	0	0	553.036	0	664.008	0	0	0	0	684.395	0	0	0	0	790.325	0	0	0	0	0	0	0	0	0	1762.64	0	4218.58	863.848	0	0	0	0	1101.07	1943.84	0	1030.98	1864.14	652.574	1026.26	0	0	0	0	0
APOE	chr19:45409038-45412650	2700.47	1318.37	3894.34	2288.56	8128.15	5264.69	2351.65	3386.02	0	2519.19	8384.17	0	7671.03	2197.25	0	2884.14	11529.2	4432.5	2513.55	0	0	2299.05	6422.57	1421.22	1808.68	4158.34	9238.76	4055.4	4018.47	3937.71	1757.61	3240.2	1110.36	2676.4	0	0	7067.1	3098.85	2611.82	0	12033.8	3682.79	12357.7	7011.77	3253.82	4920.34	4417.2	1899.77
APOF	chr12:56754354-56756583	0	492.778	487.351	543.95	0	501.015	357.473	0	827.731	1072.6	1360.7	1991.94	0	436.372	1303.48	0	0	0	0	787.409	1592.29	2758.32	0	0	0	0	453.871	0	560.331	0	3980.64	532.54	394.176	1887.1	0	2036.65	3510.49	0	0	664.616	1163.8	1645.08	0	0	539.576	454.661	1707.46	0
APOH	chr17:64208146-64225556	0	0	0	0	0	0	0	0	0	532.228	0	0	0	0	0	0	0	0	0	0	0	0	0	0	0	0	0	0	0	0	0	0	0	0	0	0	0	0	0	0	0	0	0	0	0	705.61	0	0
APOL1	chr22:36649116-36663577	318987	296425	257877	432946	309459	507829	315168	401295	417694	459510	294224	396413	310597	262542	417107	377201	285700	572458	401303	396926	236340	286935	319097	323514	653762	588054	393889	331368	649910	612926	488619	278313	650784	609309	401819	264484	746149	438291	171712	665835	510430	447179	390302	482101	496586	670907	306560	618396
APOL2	chr22:36622254-36636000	858608	683841	698545	1.31E+06	736700	1.17E+06	763089	856984	1.03E+06	1.03E+06	953578	890440	752877	711187	1.09E+06	845705	867816	1.01E+06	857057	1.02E+06	727899	942785	791802	942442	1.56E+06	1.13E+06	1.14E+06	1.06E+06	1.72E+06	1.26E+06	1.37E+06	1.06E+06	1.50E+06	1.43E+06	960345	778856	1.82E+06	1.62E+06	710107	1.27E+06	1.51E+06	1.15E+06	1.12E+06	1.63E+06	1.05E+06	1.47E+06	725319	1.58E+06
APOL3	chr22:36536370-36562225	945647	768934	704620	822957	840975	586155	723891	767162	792724	926245	731540	839680	828193	658756	703584	905220	627177	953980	775612	970593	662699	674987	788740	752936	870705	873866	1.11E+06	983280	1.03E+06	1.05E+06	1.10E+06	762392	1.06E+06	796556	867636	1.02E+06	1.40E+06	1.03E+06	651935	1.14E+06	1.03E+06	963042	1.13E+06	1.31E+06	922626	1.17E+06	848021	654064
APOL4	chr22:36585175-36600879	8940.18	3267.78	4368.34	5734.66	970.054	1672.53	3761.14	4764.6	4026.03	6800.21	2609.86	8579.8	5245.15	6155.55	6119.93	13184.5	5549.49	8654.96	4771.93	6043.98	3915.93	2181.36	3869.14	7923.05	5475.29	6176.89	5724.19	4319.49	2649.08	2503.25	12342.9	2696.03	8518.61	4810.75	7490.02	7607.6	13764.5	3077.02	1284.02	17924	7044.34	6645.54	4310.9	12625.8	6066.38	16116.6	4076.77	3051.77
APOL5	chr22:36113918-36125529	0	0	0	0	0	0	0	0	0	0	0	0	0	524.597	0	0	0	0	0	0	0	0	879.618	0	0	0	0	0	0	0	830.785	0	0	0	0	0	0	0	0	0	0	0	0	0	0	0	0	0
APOL6	chr22:36044423-36064456	327891	244940	280474	262507	300554	249143	286215	251612	290875	261307	246362	273189	248192	241781	328253	374666	208641	344248	280197	238275	237766	226965	246605	299991	440373	239379	174105	188531	148829	243873	173869	217746	297200	290724	208127	174365	271554	153846	151142	285492	263986	393100	169444	196575	257968	451148	230147	205637
APOLD1	chr12:12878850-12944399	6399.37	6649.11	6433.54	8128.72	2683.87	7000.61	5994.75	3517.79	10966	4989.74	5755.12	3496.72	5577.03	6927.05	8159.58	3561.4	5309.5	3941.94	7262.41	10829.9	5788.87	7597.39	4262.01	5619.41	4601.25	3157	4116.54	5909.76	2728.69	7235.32	6333.37	4832.56	3695.79	3752.33	7717.18	9078.97	6400.44	4509.7	7753.06	3979.77	3021.92	7987.72	3440.18	3589.71	4957.87	8457.2	5533.19	3757.61
APOM	chr6_cox_hap2:3129805-3135605	0	0	0	0	0	0	0	0	0	0	0	0	0	0	0	0	0	0	0	0	0	0	0	0	0	0	0	0	0	0	0	0	0	0	0	0	0	0	0	0	0	0	0	0	0	0	0	0
APOM	chr6_mann_hap4:2963075-2968876	0	0	0	0	0	0	0	0	0	0	0	0	0	0	0	0	0	0	0	0	0	0	0	0	0	0	0	0	0	0	0	0	0	0	0	0	0	0	0	0	0	0	0	0	0	0	0	0
APOM	chr6_ssto_hap7:2950985-2956785	0	0	0	0	0	0	0	0	0	0	0	0	0	0	0	0	0	0	0	0	0	0	0	0	0	0	0	0	0	0	0	0	0	0	0	0	0	0	0	0	0	0	0	0	0	0	0	0
APOM	chr6_dbb_hap3:2905765-2911566	0	0	0	0	0	0	0	0	0	0	0	0	0	0	0	0	0	0	0	0	0	0	0	0	0	0	0	0	0	0	0	0	0	0	0	0	0	0	0	0	0	0	0	0	0	0	0	0
APOM	chr6_qbl_hap6:2913824-2919624	0	0	0	0	0	0	0	0	0	0	0	0	0	0	0	0	0	0	0	0	0	0	0	0	0	0	0	0	0	0	0	0	0	0	0	0	0	0	0	0	0	0	0	0	0	0	0	0
APOM	chr6:31620186-31625987	31391.5	12653.8	25984.6	31370.3	27878.4	35311.6	23100.3	41867.9	36656.8	35222	36644	32374.6	39732.6	44010	22586.9	18788.1	55561.9	52831.4	35865	40241.5	27281.4	30662.9	36699.1	29285.3	41212.9	4017.31	134018	49574.6	52738.3	55862	146101	40585.7	44505.7	35384	33853.2	44808.2	46551.2	62174.5	26843.5	39250.3	88195.9	41326.1	71167.4	78178.3	32202.4	28488.2	45602.6	30021.8
APOM	chr6_mcf_hap5:2999866-3005667	0	0	0	0	0	0	0	0	0	0	0	0	0	0	0	0	0	0	0	0	0	0	0	0	0	0	0	0	0	0	0	0	0	0	0	0	0	0	0	0	0	0	0	0	0	0	0	0
APOO	chrX:23851464-23926057	42195.4	38107.8	27256.8	29512.1	49036.5	30873.9	33431.9	48861.8	37595.6	31866.6	30455.7	36734.2	43445.2	36115.8	26946.2	31957.6	37435.8	37812.5	34192	26809.4	46803.6	34161.3	35308.3	35167.3	30486.4	34551.4	76477.7	53854.8	54664	39792	92881.1	55374.4	48108.3	27622.6	43460.3	84555.9	48697.4	51622.7	46682.9	27406.8	102837	35879.7	45675.2	70813.4	37082.8	29537.4	46377.2	35322.7
APOOL	chrX:84258897-84348323	47336.1	35722.2	43871.8	33179.3	39587.1	32744.2	48017.5	46181.7	37995.3	31315.4	34931.7	28930.7	42445	42628.6	35025.5	37004.2	31890	37880.9	45281.6	40674.1	48799.1	43761.3	32377.8	45537.7	33593.8	30468.9	14714.2	31987.5	26355.4	30588.9	14528.2	36351.5	29867.3	35686.9	27678.3	17740.7	27588.3	14300.2	30771.1	31887.8	19747.4	33642.3	21628.8	23545.2	27772.9	34699.9	40543.4	17723.1
APOPT1	chr14:104029298-104057236	128391	135994	135592	104622	155417	131853	120245	103473	124278	104567	107450	139640	100361	120097	130573	122848	100736	135602	106678	141103	124312	118000	116639	115753	87542.9	106056	242202	170441	134767	114021	246368	154064	122007	84743.7	126088	232957	164080	165062	155361	114465	277731	98329.5	188115	144350	113468	117617	133313	119750
APP	chr21:27252860-27543446	465300	547702	565095	474534	541912	425637	641009	790210	399981	646005	328008	569630	729602	476584	559661	473963	599540	587193	679569	561859	484626	582405	515650	478222	614585	470395	440908	492115	407821	656251	240317	276148	539581	555835	448158	329928	256736	215356	223192	536506	234583	484034	417081	368792	477341	575815	563360	508016
APPBP2	chr17:58520519-58603580	130233	119053	138044	127256	131170	129933	151558	140976	125352	117105	130008	109580	108974	137774	136823	130118	115000	131426	136027	104252	143142	162467	111558	146133	101136	84121.4	59172.5	91011.4	59825.1	68417.7	54886.9	120536	96726.2	103184	94600.4	64951.8	65452.8	49711	112683	92464.7	56255.6	114703	67240.7	55035.3	98827.1	116955	106105	103452
APPL1	chr3:57261764-57307498	157947	159829	207311	139217	169771	126017	183141	173031	135647	123092	129885	123693	173687	153431	166304	157042	130332	167504	181898	124129	180570	193797	128211	173675	120694	116152	72676.1	99217.6	70184.1	77412.5	58217.5	123930	122045	112686	105570	81345	86492.9	54557.3	115751	111096	56582.9	154931	72305.6	68208.5	121225	157469	139612	97705
APPL2	chr12:105567074-105630008	217229	237921	219867	258352	241402	370356	279051	298419	252082	256453	241183	217248	205521	253064	259711	247999	225397	256270	244586	206049	260577	285039	217178	319963	197264	203084	123730	184384	175660	207061	127179	236344	238855	219101	186742	147938	154159	148993	236852	211833	137894	247506	157903	132242	270048	231902	226874	267372
APRT	chr16:88875876-88878342	2.85E+06	2.27E+06	2.39E+06	2.34E+06	2.53E+06	1.79E+06	2.25E+06	2.20E+06	2.71E+06	2.43E+06	2.81E+06	2.70E+06	3.14E+06	2.34E+06	2.30E+06	2.05E+06	2.27E+06	2.84E+06	2.23E+06	2.66E+06	2.74E+06	2.14E+06	2.97E+06	2.05E+06	2.33E+06	3.10E+06	8.89E+06	3.76E+06	4.81E+06	3.83E+06	6.48E+06	3.57E+06	3.44E+06	2.67E+06	3.13E+06	6.17E+06	5.21E+06	4.85E+06	3.15E+06	3.17E+06	8.47E+06	2.50E+06	5.47E+06	5.19E+06	2.84E+06	2.63E+06	3.09E+06	2.24E+06
APTX	chr9:32972603-33001639	117313	86538.2	113777	119273	125203	91770.2	110867	99268.2	89375	99464.7	98171.3	107057	107942	110260	100467	117318	76478.9	108292	109942	103465	127643	112456	107473	105434	85290.6	89888.2	184105	121552	118348	85254.6	166910	109146	132593	94576	96207.7	163228	152242	135470	140527	104617	160321	104690	152282	137263	103830	105015	107617	85084.1
AQP10	chr1:154293591-154297801	47703.1	17495.4	30726.2	20054	16733.1	23212.2	10591.7	21539.9	18222	75806.4	13529.5	34767.5	44712.4	32756	682.349	24213.3	31525.3	8683.09	8917.12	61267.4	7587.92	14936.9	60738.2	18790.5	99934	25195.5	70777.1	48648.3	119830	67507.3	27583.4	4679.86	14520.1	27832.9	36445.4	23985.6	23339	12576.6	30525.7	59319.4	70166.6	17777	50172	13167	52022.7	29828.1	26842.9	8137.9
AQP11	chr11:77300679-77321401	13171.2	8114.96	7085.74	5714	14595.5	7485.17	9052.27	5371.07	13159.4	5605.88	10363.8	2745.1	10560.7	11546.2	6074.03	4410.36	8698.4	14050.9	7478.89	4439.25	12292.6	11093.5	12126.1	6144.02	8404.38	11518.9	3716.5	8974.36	5997.93	10753.9	6366.31	13732.7	7159.2	5381.46	13372.4	7092.43	9465.06	5474.37	8205.95	13074.4	6078.32	8993.52	6387.15	4957.82	5382.16	14185.8	8062.39	5412.66
AQP12A	chr2:241631261-241637900	0	0	0	0	0	0	0	0	0	0	0	0	0	0	0	0	0	0	0	0	0	0	0	0	0	0	0	0	0	0	0	0	0	0	0	0	0	0	0	0	0	0	0	0	0	0	0	0
AQP12B	chr2:241615834-241622317	0	0	0	0	0	0	0	0	0	0	0	0	0	0	0	0	0	0	0	0	0	0	0	0	0	0	0	0	0	0	0	0	0	0	0	0	0	0	0	0	0	0	0	0	0	0	0	0
AQP1	chr7:30951414-30965131	25116.3	14196.8	15059.6	10424	38883.3	14841.8	11900.2	13631	15618.8	16366.3	9084.56	37846	25784.9	11052.7	18428.9	12822.5	5694.72	11905.8	12234.5	27210	5782.44	8686.73	16991.4	9659.62	33725.8	13706.7	8376.9	16188.2	35822.8	28142	42024.1	18084.7	10258.7	21495.7	49478	36144.2	31866.5	64242	23037.5	34834.4	46520.6	19218.6	19774.1	23850.6	12681.7	6582.76	30042.9	11263.6
AQP2	chr12:50344523-50352664	0	0	0	0	0	0	0	0	0	0	0	0	0	0	0	0	0	0	0	0	0	0	0	0	0	0	0	0	0	0	0	0	0	0	374.585	0	0	0	0	0	0	0	0	0	0	0	0	0
AQP3	chr9:33441151-33447631	1.25E+06	1.10E+06	740500	773460	789398	471420	1.15E+06	618633	1.30E+06	712065	984049	712427	1.08E+06	833310	896027	607771	816732	866572	826362	1.17E+06	896286	1.20E+06	841643	645705	767789	789484	719593	1.02E+06	1.21E+06	1.39E+06	625756	871588	848963	1.08E+06	1.00E+06	504682	1.10E+06	677505	722138	821998	863460	1.11E+06	931201	1.25E+06	893938	1.26E+06	1.01E+06	714886
AQP4	chr18:24432007-24445716	0	0	0	0	0	0	0	0	0	0	0	0	0	0	0	0	0	0	0	0	0	0	0	0	0	0	0	0	0	0	0	0	0	0	0	0	0	0	0	0	0	0	0	0	0	0	0	0
AQP5	chr12:50355278-50359461	0	0	0	0	0	0	0	0	0	0	0	0	0	0	0	0	0	0	0	0	0	0	0	0	0	0	0	0	0	0	0	0	0	0	0	0	0	0	0	0	0	0	0	0	0	0	0	0
AQP6	chr12:50366619-50370922	0	0	0	0	0	0	0	0	0	0	0	0	0	0	412.916	2020.1	0	0	0	0	0	0	0	0	585.772	0	0	0	0	0	0	0	0	0	0	0	0	0	0	0	0	0	435.453	0	0	0	0	0
AQP7	chr9:33384947-33402517	1937.01	0	737.07	864.228	1103.67	865.347	2299.76	706.18	0	672.181	1654.6	1622.33	0	1474.1	1027.77	0	0	1427.65	865.431	1320.01	1673.53	0	1247.3	0	1448.49	0	865.427	675.886	1888.48	0	2316.38	3836.48	1371.4	1026.73	2927.77	3482.78	3605.2	0	2018.92	2160.51	0	2011.02	2138.38	1248.83	968.939	729.314	0	671.399
AQP7P1	chr9:67270214-67289492	0	0	493.713	0	0	0	393.936	455.804	488.832	215.209	262.831	543.326	281.481	244.036	0	0	782.256	0	1452.97	0	0	0	801.048	0	0	0	0	0	953.633	515.893	378.983	0	0	343.831	0	0	0	0	0	363.765	0	225.894	361.873	416.48	0	0	0	223.412
AQP7P3	chr9:42858151-42893137	0	0	0	1931.09	0	0	0	1357.21	0	0	0	0	0	0	0	0	0	0	1779.54	0	0	0	0	0	0	0	3655.82	0	0	3129.52	2494	0	0	2283.57	0	0	0	0	0	0	0	0	0	0	0	1646.89	0	0
AQP8	chr16:25228284-25240253	0	0	731.709	0	0	0	0	0	0	0	1703.01	0	0	747.479	0	3027.32	0	0	868.867	0	0	0	0	0	0	0	0	680.375	3755.62	0	1157.31	0	2808.59	0	0	0	1200.21	0	0	0	0	1325.99	1038.18	0	1016.87	0	0	0
AQP9	chr15:58430407-58478110	4.59E+06	5.50E+06	4.98E+06	9.18E+06	3.95E+06	9.45E+06	4.75E+06	5.96E+06	8.21E+06	6.95E+06	6.81E+06	6.46E+06	4.41E+06	5.42E+06	7.75E+06	4.14E+06	7.24E+06	4.63E+06	4.42E+06	5.66E+06	5.26E+06	6.30E+06	5.21E+06	6.71E+06	7.41E+06	6.29E+06	2.58E+06	5.09E+06	1.04E+07	4.79E+06	4.65E+06	5.62E+06	6.30E+06	7.85E+06	5.47E+06	3.22E+06	4.37E+06	9.23E+06	8.08E+06	5.43E+06	5.70E+06	5.57E+06	5.54E+06	7.91E+06	5.51E+06	7.17E+06	5.28E+06	1.07E+07
AQPEP	chr5:115298150-115363299	0	0	188.956	619.249	0	175.587	131.609	136.018	138.196	232.751	460.133	0	0	312.169	0	647.28	0	0	0	0	1003.51	0	0	0	0	0	575.632	266.378	0	148.933	0	0	0	0	0	0	246.981	0	0	491.424	0	301.273	233.765	281.713	0	0	402.208	0
AQR	chr15:35148551-35261995	188219	196643	223409	188146	202682	196573	229585	197661	177346	168611	161001	164170	202299	206405	192773	189499	156882	212263	212050	187150	196721	219192	161665	211208	172982	158169	92827.4	160000	117265	146497	98683.3	133858	151611	170839	182893	123384	119944	89321.5	125794	185768	102133	188181	143997	129898	144654	200033	169077	151428
ARAF	chrX:47420498-47431320	824433	949585	884003	921819	866572	954492	875140	914701	830794	1.02E+06	917167	937684	996554	828577	869599	800540	857598	773299	945587	972780	780270	803634	849911	756701	943099	952381	1.25E+06	1.16E+06	1.71E+06	1.37E+06	1.85E+06	942681	1.07E+06	1.07E+06	907840	1.19E+06	1.61E+06	1.36E+06	947112	1.07E+06	1.50E+06	970089	1.35E+06	1.63E+06	1.05E+06	1.05E+06	949016	1.16E+06
ARAP1	chr11:72396113-72463434	2.09E+06	2.74E+06	2.73E+06	3.40E+06	2.33E+06	4.29E+06	2.61E+06	2.81E+06	2.73E+06	3.84E+06	2.75E+06	3.03E+06	2.50E+06	2.64E+06	3.01E+06	2.15E+06	2.76E+06	2.54E+06	2.92E+06	3.10E+06	2.02E+06	2.46E+06	2.60E+06	2.79E+06	3.66E+06	3.22E+06	3.06E+06	3.14E+06	4.57E+06	3.38E+06	3.08E+06	2.30E+06	3.16E+06	4.03E+06	2.46E+06	2.23E+06	2.80E+06	3.96E+06	2.19E+06	2.81E+06	2.01E+06	2.99E+06	2.88E+06	3.41E+06	3.13E+06	3.32E+06	2.86E+06	5.31E+06
ARAP2	chr4:36067619-36245979	134818	120275	182544	135352	135103	117711	139945	128354	138308	120200	159576	106535	121421	139322	133480	214710	97960.3	129031	151312	95814.7	140988	135810	105789	157775	123808	80995.7	45791.1	68614.1	30780.6	62832.3	28886.1	100331	123250	97093.3	98616	47185.8	46251.6	41698.1	69243.1	91283.5	27593.5	140531	33549.8	38862.9	103512	116962	86253	75376.4
ARAP3	chr5:141032967-141061800	365640	458538	592996	554635	255255	995640	413039	418009	572277	666836	564792	610124	387281	597164	518856	392712	546913	457609	626012	602482	381462	530801	471347	577509	601473	466548	306792	592511	813455	501090	624707	429196	465090	948799	302521	335524	549954	891396	578319	509636	326595	461015	320810	758333	657501	683727	351171	1.03E+06
AR	chrX:66763873-66950461	908.941	961.169	1658.78	1126.18	621.71	396.66	1745.24	1356.37	796.183	473.692	1060.57	1622.84	2220.21	627.461	806.577	713.358	797.692	749.918	1824.28	801.7	1919.11	2331.68	1069.98	1790.92	925.168	1316.8	1173.95	1329.07	869.921	1975.72	871.481	305	941.886	915.058	158.147	377.401	680.299	940.14	261.184	1350.64	874.535	253.613	0	1073.5	343.135	1007.7	227.099	315.422
ARC	chr8:143692409-143695833	796.933	1104.68	1403.93	0	1425.31	1141.43	1125.92	2699.77	759.146	2766.91	392.461	1161.18	309.674	1235.71	1107.77	2753.56	0	1577.26	718.282	1557.16	567.719	606.283	600.901	0	542.847	5791.5	2027.89	1460.95	3890.72	1880.69	951.814	1359.83	928.102	1197.8	687.364	2068.59	2444.32	2665.86	0	1669.35	790.883	0	408.314	5356.48	1333.3	2153.07	433.735	2020.6
ARCN1	chr11:118443101-118473747	771278	834094	943567	717507	816029	877102	950376	872786	691038	829650	654813	783585	902575	815379	845466	781430	752879	813345	906545	845658	652248	950838	697706	817017	826451	767402	565579	743922	883917	862223	648489	636129	779635	870571	649504	505574	717286	583326	531217	899783	533746	837685	699590	756296	821526	951034	805540	891912
AREG	chr4:75310852-75320726	17651.6	1456.49	2697.44	8532.64	796.103	1357	1570.51	2982.6	4177.82	3441.45	9006.65	5456	3723.44	13189.2	1374.2	8219.17	17129.5	1300.08	2436.26	553.848	5130.77	6353.15	4422.79	1578.44	1131.21	929.395	3948.55	6580.47	2760.21	3244.61	1039.04	365.824	836.898	0	0	721.338	991.831	0	2741.65	933.623	828.281	4323.44	1552.45	1920.03	1118.82	3606.83	793.37	660.159
AREG	chr4:75480628-75490485	11029.1	2595.66	5357.43	10001.9	3613.68	1404.31	3377.48	17022.6	7391.45	3676.45	12844.3	2891.01	4308.11	17583.3	1369.24	6918.05	32043.9	3321.86	10805.7	551.842	3703.13	8246.53	6016.29	1573.36	5133.83	926.928	4513.64	6350.86	2749.8	462.229	2734.24	364.82	834.506	0	0	718.8	0	0	2731.19	930.391	825.401	1995.08	1182.4	273.317	1115.73	4115.47	790.96	1048.85
ARF1	chr1:228270360-228286913	4.49E+06	4.84E+06	4.88E+06	5.35E+06	4.73E+06	6.32E+06	4.87E+06	5.16E+06	4.91E+06	6.15E+06	5.02E+06	5.38E+06	4.89E+06	5.21E+06	5.43E+06	4.02E+06	5.28E+06	4.22E+06	5.11E+06	5.23E+06	3.51E+06	4.42E+06	4.84E+06	4.72E+06	5.99E+06	5.50E+06	6.28E+06	5.57E+06	7.23E+06	6.10E+06	5.92E+06	4.57E+06	5.73E+06	5.77E+06	5.08E+06	5.07E+06	6.04E+06	6.13E+06	4.50E+06	5.41E+06	5.13E+06	5.04E+06	5.41E+06	5.86E+06	5.53E+06	5.48E+06	5.25E+06	6.07E+06
ARF3	chr12:49329991-49351252	1.22E+06	1.33E+06	1.28E+06	1.50E+06	1.28E+06	1.77E+06	1.54E+06	1.38E+06	1.14E+06	1.69E+06	1.10E+06	1.49E+06	1.40E+06	1.47E+06	1.45E+06	1.19E+06	1.43E+06	1.31E+06	1.57E+06	1.54E+06	918579	1.40E+06	1.38E+06	1.18E+06	1.85E+06	1.60E+06	977238	1.58E+06	1.70E+06	1.71E+06	1.44E+06	1.11E+06	1.44E+06	1.73E+06	1.10E+06	1.03E+06	1.61E+06	1.47E+06	978271	1.77E+06	1.05E+06	1.47E+06	1.38E+06	1.62E+06	1.60E+06	1.71E+06	1.38E+06	1.71E+06
ARF4	chr3:57557089-57583215	991393	1.22E+06	1.03E+06	1.17E+06	1.10E+06	1.10E+06	1.09E+06	1.17E+06	952810	1.08E+06	1.02E+06	1.01E+06	1.02E+06	1.43E+06	1.18E+06	966163	1.03E+06	1.04E+06	1.12E+06	1.04E+06	1.26E+06	1.26E+06	868555	1.25E+06	950300	1.19E+06	903318	1.08E+06	992057	871949	930158	1.12E+06	1.05E+06	963214	819889	1.06E+06	999886	919324	1.50E+06	1.09E+06	930973	964901	1.03E+06	947759	919069	1.14E+06	1.05E+06	1.03E+06
ARF5	chr7:127228405-127231759	2.34E+06	2.86E+06	2.61E+06	3.32E+06	2.66E+06	3.59E+06	2.48E+06	3.15E+06	2.55E+06	3.59E+06	3.38E+06	3.17E+06	2.71E+06	3.01E+06	2.92E+06	2.49E+06	3.08E+06	2.66E+06	2.61E+06	3.02E+06	2.52E+06	2.48E+06	2.67E+06	3.03E+06	3.15E+06	3.31E+06	7.63E+06	4.07E+06	4.66E+06	3.74E+06	6.94E+06	3.32E+06	4.07E+06	3.51E+06	2.96E+06	5.92E+06	4.54E+06	5.17E+06	3.93E+06	3.06E+06	6.08E+06	2.67E+06	4.36E+06	4.34E+06	3.37E+06	3.19E+06	3.33E+06	3.31E+06
ARF6	chr14:50359735-50363772	872189	892835	1.19E+06	906917	863068	836203	950662	956260	761883	762680	789051	912241	1.01E+06	846748	986115	971971	776440	851201	923327	865923	905539	937649	760463	947244	886101	771789	692006	752520	755254	799606	549366	755737	919023	845654	802274	699658	717221	563962	696877	902872	576560	968827	734634	695665	822957	1.07E+06	855029	975940
ARFGAP1	chr20:61904164-61921142	539621	546939	494452	585058	541897	612456	581840	528316	566382	643841	630960	588081	622479	521716	542166	493121	563638	535273	590863	597113	485200	476519	581160	465424	574739	570550	1.06E+06	753768	886801	809806	1.23E+06	639400	733150	635006	568989	840960	1.02E+06	952439	563590	637203	1.06E+06	645420	906301	930685	730947	620586	667896	614855
ARFGAP2	chr11:47185848-47198676	762979	764836	797407	746580	714229	786547	727302	775856	690912	867265	784642	734369	880629	734466	707195	663188	706200	754466	746963	868613	624010	685853	771517	702903	764887	813241	1.49E+06	965112	1.18E+06	1.08E+06	1.35E+06	809753	950700	894821	746282	1.06E+06	1.19E+06	1.11E+06	672561	951247	1.11E+06	810685	1.07E+06	1.16E+06	946798	898507	889828	861103
ARFGAP3	chr22:43192531-43253408	370880	313228	430247	420671	366548	399662	377366	433512	401792	433268	434967	318301	331029	399868	437654	397459	383330	364160	384812	334180	410212	379289	342177	421540	385969	428245	199619	343088	376157	320800	213717	360846	400309	306089	375470	241000	318517	262644	353178	314393	159565	410893	284324	326570	393721	378931	375919	393591
ARFGEF1	chr8:68109883-68255912	283733	275684	313445	297598	261184	299271	340142	297411	277430	256287	260062	252366	247768	302230	296228	276988	253550	296640	317619	235440	291539	344893	257599	324542	240000	220760	102485	205594	144721	155314	88142	218079	228155	255688	214254	139418	113723	122734	196966	221288	98739.4	316631	153493	123904	221961	263390	239430	260844
ARFGEF2	chr20:47538274-47653230	117344	95236.1	123927	90618.3	109513	80968.4	136814	113720	111086	93720	100656	76601.5	106258	112366	97323.3	123701	98545.3	119469	132153	81943.4	122024	117659	94476.2	110397	83698.8	74679.1	33932	56685.6	30950.9	65591.3	20951.9	81885.4	73451.8	70930.3	72387.3	40705.9	38117.4	22486.9	52563.9	87131.5	26820.1	104935	36835.8	29534.7	68638.5	93695.4	81063.9	64499.6
ARFIP1	chr4:153701111-153833063	224872	247707	297989	331807	265519	494706	224417	278998	223634	290348	269402	278592	198289	309328	273219	218835	211740	223966	334607	198065	189968	316856	218175	325320	263779	201368	136795	237001	115246	117223	159578	263231	274875	284483	235166	156380	163037	192430	360222	204312	96571.5	255125	155300	161943	277774	325563	188687	252273
ARFIP2	chr11:6495912-6502709	103984	94545.9	117633	97110.2	101211	84614.1	109015	114744	106555	100522	110888	106490	120385	100114	105354	123649	92290.5	112536	103675	106381	109451	120290	104782	101088	108230	93954.5	190933	166345	183837	150887	251990	138077	129067	123139	113385	180741	208166	198946	146795	146817	243074	117424	193845	212884	134176	117245	123787	111169
ARFRP1	chr20:62329994-62339355	352700	334932	283174	309016	291554	294021	310787	276501	340640	338428	401626	307100	388352	297851	248624	265408	271008	380543	287597	315250	270851	278840	338049	270708	317647	385701	931686	420463	587228	492191	761136	395426	466062	357005	355243	645592	614253	590569	314442	408025	680496	348365	525958	554351	349274	370410	412877	350097
ARG1	chr6:131894343-131905472	32655.4	90034.8	27346.3	59386.9	37442.3	100685	22885	48013	53174	1873.07	52931.1	117810	28496	47718.8	85627.8	42498.3	46916.3	25713.6	26347.9	20202.4	146990	102836	20569.4	161346	33307.9	11461.5	38824.4	73019	85541.1	25848.6	41089.4	105925	46811.6	27462.8	35461.8	19279.1	14667.5	40160.3	89000.8	13211.6	60082.5	34240.4	132481	78983.6	30796.9	23273.3	35256.1	111792
ARG2	chr14:68086578-68118436	51889.1	50353.1	49915.7	53864.1	76785.6	56613.8	56492.9	51737.3	57628.1	47972.6	51121.9	46739.6	52166.8	61156.6	55879.2	30545.7	52287.6	46230.6	56394.2	56871.5	64182.9	55599.8	44286.7	50021.6	58385.3	50880.2	27465.5	37680	31174.5	43710.5	32997.6	35204.4	41931.3	45334.1	59651.9	31756.3	38985.8	31503.2	45062.6	49855.6	44060.6	60163.7	33337.2	39752.6	33665.9	46696.6	44661.2	36069.5
ARGFX	chr3:121286777-121309469	171.438	0	0	0	187.933	0	0	112.072	0	0	0	0	0	0	0	0	0	0	0	0	0	500.732	0	166.549	0	0	0	0	163.459	0	0	0	0	0	0	0	813.459	0	0	0	0	0	0	0	0	275.064	0	0
ARGFXP2	chr17:30477386-30478590	3883.14	5943.69	5854.43	7778.64	1731.45	8063.62	7898.38	3047.6	4977	3349.31	7349.28	4013.2	5385.75	6264.05	4954.11	4620.99	916.285	4922.12	5357.81	4237.77	8929.19	2033.07	6543.47	10749.4	8504.66	5289.21	0	0	3016.71	612.489	874.643	5050.64	1047.89	3365.2	2262.55	0	0	0	0	5139.39	3021.51	5617.19	0	4979.12	0	1155.78	13923.3	2258.01
ARGLU1	chr13:107195661-107220514	1.59E+06	1.22E+06	1.28E+06	1.66E+06	1.32E+06	1.43E+06	1.58E+06	1.25E+06	2.02E+06	1.12E+06	2.19E+06	970952	935313	1.69E+06	1.44E+06	1.48E+06	1.10E+06	1.39E+06	1.19E+06	930483	2.39E+06	1.52E+06	1.30E+06	1.71E+06	1.00E+06	763829	696725	956395	345679	515246	550603	1.78E+06	847254	933250	869885	989322	537337	559391	1.77E+06	696494	547022	1.54E+06	605436	505619	848915	1.01E+06	923249	834376
ARHGAP10	chr4:148653452-148993927	39724.6	34040.7	40675.6	29351.6	35520.9	30394.3	35582.8	40344.8	21687.3	34412.4	34293.9	31466.2	43056.7	37993.3	40519.9	34332.6	26053.4	33847	31391.2	45838.2	23114.5	26548	34861.3	36210.5	31177.2	35449	56552.4	41257.3	42465.9	53251.1	26491.2	43902.9	61026	35859.2	30484.4	45288.9	40026.6	42675.6	24411.3	30344.4	32396.5	42147.2	41133.6	53997.4	43852.7	52067.7	36148.8	28661.8
ARHGAP11A	chr15:32907690-32931868	12787.7	20314	17501.2	17140.7	17106.8	12966.7	13922.6	12708	12110.2	9074.09	13027	15707.9	14223.8	16860.1	17793.1	13457	9462.69	7542.73	20267.9	8115.44	18775.5	23684.8	14777.1	16879.3	10328.9	14143.8	5027.54	13810.7	4220.45	10327.2	5124.18	8629.92	17703.9	9780.11	15296.5	3204.76	6681.82	6091.66	17089.4	14615.6	7909.22	16437.8	9025.82	6624.49	21659.4	14275.1	10236.7	10256.6
ARHGAP11B	chr15:30918878-30931013	11750	11744.9	9490.93	7098.77	7470.89	13386.1	8631.48	7330.96	7704.99	7621.13	12401.1	7165.73	9012.39	12054.9	11372.6	4902.46	1311.17	9731.38	7681.25	5304.4	12486.5	12843.5	4604.01	5084.89	9752.93	9790.19	2142.91	4888.27	2477.2	5828.56	1557.45	9880.09	7109.54	7714.37	13095.1	5733.9	8653.7	7112.18	663.653	12571.6	264.553	11579.6	5101.86	5151.95	2717.19	6975.98	7183.73	4663.47
ARHGAP12	chr10:32095224-32217770	91923.4	69137.6	79290.8	91892.7	84551.1	79259.3	100448	64653.6	92903	62932.6	96968	57179.4	71721.4	95397.5	75361	78956.5	54519.9	100060	84111.4	68128.4	101164	99132.7	59380.7	99865.2	67957.1	46724.6	36344.5	54664.4	21348.2	30779.4	15543.1	80944.3	52085.8	71337.7	63370.1	52052.8	24204.2	32270.9	85151.1	51383.3	13195.1	72838.5	26307.8	26026.6	51000.9	74355.3	51318.3	56638
ARHGAP15	chr2:143886898-144525921	1.29E+06	961437	1.08E+06	1.28E+06	952682	1.40E+06	1.14E+06	824788	1.24E+06	923193	1.27E+06	1.18E+06	949820	1.03E+06	1.17E+06	1.05E+06	882652	998382	869168	1.05E+06	1.36E+06	1.31E+06	858285	1.30E+06	982128	989162	1.19E+06	1.33E+06	1.74E+06	923155	1.49E+06	1.39E+06	1.21E+06	1.07E+06	1.29E+06	1.27E+06	1.11E+06	1.39E+06	1.59E+06	998585	1.43E+06	1.24E+06	1.32E+06	1.74E+06	1.00E+06	1.07E+06	1.10E+06	1.68E+06
ARHGAP17	chr16:24930711-25026675	339018	400473	417292	320272	344706	365191	423931	374390	318392	407477	271865	341873	462675	276578	328980	334758	345370	379428	415224	438054	308130	374722	325522	317768	391671	438377	288834	340346	393214	556410	230982	300779	479983	395255	365490	277844	389550	248635	226561	446980	205411	452541	361895	336991	447609	517755	384859	438350
ARHGAP18	chr6:129898239-130031370	75448.2	67796.9	94430	82221.1	74552.6	70269.9	75920.4	97940.7	57841.2	66967.2	62426.6	65568.1	56243.6	89394.7	68437.7	77962.9	63536.2	58090.6	69272.7	70096.4	70096.4	85316.7	64993.8	88523.4	86053.5	62751.2	39232.4	60439.4	27610	41741.2	26386.7	50823	70474.4	53631.4	61425.8	41095.4	34435.7	34918.7	76319.6	57297.8	22393.8	72343.5	38158.4	27052.6	61317.9	60503.5	64268.8	53944.4
ARHGAP19	chr10:98981929-99052430	142851	184099	180643	218610	163269	275691	210162	189581	249522	203000	157294	164997	188298	263592	192212	161265	161653	216694	162338	155007	159189	170725	158731	181746	166104	153638	97183	137366	136835	137429	106314	135599	155445	197998	139892	112122	130309	117092	136666	143391	89694	189149	119535	113300	166565	177353	204430	194638
ARHGAP19-SLIT1	chr10:98912798-99052430	0	0	0	1.87E-200	6.98E-180	2.90E-133	634.696	2.36E-280	2022.27	0	0	2.42E-137	0	1.04E-172	3.25E-261	0	2.06E-218	5.01E-229	6.46E-283	0	9.59E-210	4469.85	1.63E-213	1889.21	8.69E-132	0	0	0	0	1126.66	0	0	0	2.97E-306	0	0	0	0	2731.48	0	0	6.21E-284	0	0	0	0	1.48E-199	0
ARHGAP1	chr11:46698631-46722120	789368	885940	887475	929039	809584	952298	937949	902555	734882	956753	710088	896329	1.04E+06	735790	831646	729710	723066	735704	937253	955413	620582	778745	780428	744451	1.08E+06	814268	816598	928733	1.15E+06	1.27E+06	933677	768134	1.01E+06	1.11E+06	787872	684193	994151	1.01E+06	525670	1.12E+06	776138	910666	1.01E+06	1.04E+06	919767	975918	920711	1.16E+06
ARHGAP20	chr11:110447765-110583451	447.647	251.232	1345.03	1172.65	989.174	1166.39	848.723	297.511	1049.11	355.63	919.182	790.482	1235.76	791.737	692.298	461.54	518.389	434.874	391.172	416.595	550.504	860.065	0	865.961	1203.32	0	0	394.023	1149.02	449.73	331.588	265.814	102.68	1191.66	414.892	252.418	178.411	307.859	680.131	1050.99	580.404	551.246	680.596	200.774	1086.38	1304.93	743.93	419.156
ARHGAP21	chr10:24872537-25012597	38740.3	52632.4	55955.4	35720.4	53581.6	45493.2	46097.5	61297.3	27960.6	51253.9	31788.6	45777.3	60376.6	51672.8	48113.7	47287.1	28781.7	46958.2	63950.7	52122.6	36645.2	41441.7	45551.2	44860.9	53002.6	50748	21832	44886	24477.2	47908.9	14609.6	26672.2	51076.6	36879	50940.3	25016.6	22821.9	22375.2	26206.2	41952.7	20155.7	48912.9	25622.2	18767.4	43776.6	48286.3	43332.9	34228.6
ARHGAP22	chr10:49654067-49864310	27295	27820.2	31756.6	8183.98	15572.8	10874	16309.6	16257.5	8037.43	20706.1	18737.3	14017.6	20250.3	9445.08	12069.8	12397.5	20850.2	19700.8	18852.2	12645.9	14777.9	6204.52	12987.1	9848.06	13563.2	20465.9	36842.1	23265.2	12597.8	18104.5	33637.3	15172	8677.35	13323.4	14666.4	25811.4	23987	27331.1	34026.6	14735.6	34923.5	14682.6	24986.9	18565.4	22626.6	16863.7	14731.7	11695
ARHGAP23	chr17:36584719-36668628	835.574	1116.21	2697.7	2636.3	3675.91	774.152	2266.39	1365.16	2419.9	3160.76	2713.72	1233.1	2468.73	2708.93	1595.9	3290.95	2657.33	1449.54	2245.07	1079.28	1082.28	2280.11	1183.48	2196.24	2012.67	574.987	2880.19	1934.36	3006.29	3328.48	2903.34	2683.55	3119.29	1690.98	339.068	702.263	1509.28	4030.36	766.686	2644.33	5214.72	3751.36	2128.3	3570.81	1763.77	2860.22	4417.4	1464.77
ARHGAP24	chr4:86396283-86923823	47506.5	55730.8	66770.8	99123.1	58017.2	67674.5	59437.7	68662.3	37391.3	89634.8	30506.2	72300.9	76100	59966	81794.5	35167.6	52004.6	59861.8	67897.8	50289	57496.6	73825.4	45557.2	65298.4	68561.9	46424.3	30696.7	46992.3	49886.6	56055.9	43763.1	51400.2	53753.1	76177.2	51759.1	40445.1	25584.1	35080.1	46096	44083.8	33427.3	50362.1	63814.7	50236.7	56383.7	85622.7	66420.5	59983.9
ARHGAP25	chr2:68961912-69053957	2.35E+06	2.60E+06	2.93E+06	3.21E+06	2.69E+06	4.09E+06	2.94E+06	3.22E+06	2.64E+06	3.66E+06	2.71E+06	3.28E+06	2.59E+06	2.78E+06	3.39E+06	2.57E+06	3.28E+06	2.54E+06	2.91E+06	3.13E+06	1.98E+06	3.22E+06	2.59E+06	3.05E+06	3.36E+06	2.87E+06	1.67E+06	2.89E+06	4.16E+06	3.09E+06	3.18E+06	2.48E+06	3.34E+06	3.57E+06	2.75E+06	1.59E+06	2.70E+06	3.39E+06	2.77E+06	2.87E+06	2.05E+06	3.04E+06	2.86E+06	3.22E+06	3.36E+06	3.40E+06	2.62E+06	5.05E+06
ARHGAP26	chr5:142150291-142608572	357411	434451	466220	591572	431182	797704	512434	682400	493434	639891	399559	478792	419735	494788	656147	418112	588778	427547	510960	531167	566304	520644	363470	581330	589255	523854	179045	375276	600132	467465	275245	360036	476771	621747	439790	222489	317030	404416	392996	507273	189008	503354	334641	414741	481260	615485	493290	912842
ARHGAP27	chr17_ctg5_hap1:121842-125407	0	0	0	0	0	0	0	0	0	0	0	0	0	0	0	0	0	0	0	0	0	0	0	0	0	0	0	0	0	0	0	0	0	0	0	0	0	0	0	0	0	0	0	0	0	0	0	0
ARHGAP27	chr17:43471267-43503012	1.61E+06	1.87E+06	1.86E+06	2.61E+06	1.83E+06	2.92E+06	1.97E+06	2.20E+06	2.34E+06	2.69E+06	2.43E+06	2.28E+06	1.80E+06	2.08E+06	2.42E+06	1.66E+06	2.23E+06	1.86E+06	2.06E+06	2.18E+06	2.09E+06	1.81E+06	1.96E+06	1.99E+06	2.44E+06	2.19E+06	1.43E+06	2.57E+06	3.26E+06	2.47E+06	3.18E+06	2.13E+06	2.33E+06	2.63E+06	1.88E+06	1.53E+06	2.86E+06	3.81E+06	2.70E+06	2.00E+06	2.29E+06	2.16E+06	2.66E+06	3.05E+06	2.35E+06	2.45E+06	2.12E+06	3.53E+06
ARHGAP27	chr17_ctg5_hap1:86403-118136	0	0	0	0	0	0	0	0	0	0	0	0	0	0	0	0	0	0	0	0	0	0	0	0	0	0	0	0	0	0	0	0	0	0	0	0	0	0	0	0	0	0	0	0	0	0	0	0
ARHGAP27	chr17:43506717-43510282	176767	252159	269630	433295	127095	379508	300497	242893	328861	320397	366885	305903	276790	314803	510146	266887	379752	234077	202929	298310	248916	229628	348524	259567	314916	303081	165112	250428	387679	378263	296273	258985	287227	461016	291012	106368	219793	384569	274522	311427	304905	323269	269709	317063	305306	411157	309137	663634
ARHGAP28	chr18:6834431-6915712	0	0	328.519	0	0	0	0	0	0	0	0	0	0	0	0	0	0	0	0	0	0	0	0	0	0	0	0	0	0	0	0	0	0	0	0	0	0	0	0	0	0	0	0	0	0	0	0	0
ARHGAP29	chr1:94634462-94703307	1831.54	1350.91	1983.77	3078.18	1983.32	2176.57	1677.69	2524.31	1277.94	954.81	673.216	1910.73	1086.17	1956.27	3814.72	3891.04	4060.63	2984.09	1870.69	1909.08	2659.06	1914.28	2044.34	3396.62	1386.47	1811.44	919.538	1101.82	485.609	1162.7	331.848	513.7	895.135	969.67	809.966	1876.72	365.082	620.258	1246.85	999.872	0	1840.89	708.887	566.787	534.051	1193.82	901.731	1050.5
ARHGAP30	chr1:161016731-161039760	3.01E+06	3.51E+06	3.27E+06	4.05E+06	2.97E+06	4.05E+06	3.36E+06	3.43E+06	3.08E+06	4.02E+06	3.36E+06	3.53E+06	3.28E+06	3.32E+06	3.26E+06	2.98E+06	3.10E+06	3.15E+06	3.33E+06	3.89E+06	2.57E+06	3.01E+06	3.09E+06	3.32E+06	4.23E+06	3.71E+06	3.25E+06	3.93E+06	5.23E+06	3.93E+06	4.19E+06	3.12E+06	4.17E+06	4.29E+06	3.09E+06	2.82E+06	4.05E+06	4.85E+06	2.70E+06	3.61E+06	3.03E+06	3.48E+06	4.40E+06	4.35E+06	3.82E+06	3.61E+06	3.43E+06	4.91E+06
ARHGAP31	chr3:119013219-119138323	47543.5	42469.9	67057.6	47196.2	57340.3	29795.5	64461.7	72603.9	34710.1	46503	36307.7	41354.1	64424.4	51578.9	53727.5	46275.2	46134.5	58583.1	64865.1	44497.2	46161	42429.9	51730.5	45938	51221.6	43397.9	24999.5	40410.6	29858.7	55424.3	22722.1	31080.8	42201.9	45004.2	32830.9	29314.4	33159.4	26645.7	23853.6	47665.2	15336.7	48607.1	38098.2	34256.6	42588.7	49404.2	47973.7	40159
ARHGAP32	chr11:128834954-129062093	20502.9	14005.4	12926	10681.1	17852.1	11546.5	18011.5	20773.7	15325.6	11151.8	11342.6	11536.1	19415.9	13602.2	17184.8	14288.8	14427.4	18995.7	22148.4	16776.8	11676.5	15410.6	12956.6	13481.2	16059.4	9549.65	3677.57	8501.44	7677.33	16051.9	4183.53	7920.36	10177.6	11621.8	12114.1	4151.89	10523.7	4075.62	7246.5	12543.7	7217.57	16820.9	9299.95	8118.93	14037.6	19932.7	12485.9	8035.06
ARHGAP33	chr19:36266416-36279724	54711.4	67998.8	48936	43333.3	46227.8	36191.5	40622.3	36871.7	52989.9	49632.4	88796.7	42111	91916.4	49274.9	41063	60272.6	37788.8	49634.9	62764.3	40469	39952.6	50786.2	62921.8	40223.8	47448.2	47202.6	23173.3	65208.6	71524.5	80026.8	100798	68890.4	59354.9	61825.4	45401.3	45353.8	123896	70058.5	38954.6	67845.1	72873.9	72639.9	84403	103490	76295.4	60478.4	60629.4	68317.2
ARHGAP35	chr19:47421932-47508333	100961	98748.8	116266	79707.1	102384	86454.4	103682	88053.1	84188.4	91047.6	96438.6	96320.6	134794	102808	95334.1	100381	83246	97556.2	115007	109668	80661.5	83833.5	97081.5	85828	110245	70452.4	44019	76818.9	77406.2	94129.9	55976.6	63969.7	97372.6	98039.1	79775.3	43352.8	75540	74534	52928.3	99276.2	37599.8	114659	76418.3	82707	97114.9	95647.5	95690.5	77935.5
ARHGAP36	chrX:130192215-130223857	0	0	0	0	0	0	0	0	0	0	0	0	0	0	0	0	0	0	0	0	0	0	0	0	0	0	0	0	0	0	0	0	0	0	0	0	0	0	0	0	0	0	0	0	0	0	0	0
ARHGAP39	chr8:145754562-145838888	1603.83	830.211	513.3	1774.84	1340.64	1070.92	1192.55	1688.76	1627.43	728.267	2605.73	1376.87	1848.44	0	447.621	691.616	592.719	2873.8	1229.22	2104.36	701.055	736.024	1315.06	448.116	1279.48	0	1095.51	1637.85	2895.31	4518.66	2185.71	1490.08	2982.48	3540.37	1505.36	810.365	1976.06	503.161	1737.65	2467.79	923.713	1604.69	2147.74	1736.7	1722.39	2908.31	2208.06	1629.69
ARHGAP40	chr20:37230576-37279295	0	0	0	0	0	0	0	0	0	0	0	0	288.214	0	351.997	0	0	0	308.208	452.463	0	0	0	338.18	0	0	0	494.573	0	291.203	0	350.396	0	0	0	0	0	0	0	0	0	0	0	0	0	0	0	0
ARHGAP42	chr11:100558406-100861656	2082.9	2542.75	4836	1984.18	2468.34	4927.29	3365.63	2239.39	3681.47	2761.4	2287.64	1073.4	2580.98	3666.71	2601.41	2428.8	2618.69	1690.89	4144.15	1379.63	2283.99	3154.91	862.544	2817.06	3237.57	859.476	375.544	730.38	911.681	3440.82	837.433	3082.7	784.958	2045.29	3576.99	968.368	1373.29	393.676	1857.45	1401.28	0	1582.05	667.548	801.171	1012.66	3684.08	1697.97	792.465
ARHGAP44	chr17:12692828-12894960	2000.45	1314.3	1208	3171.3	2274.02	1126.27	3616.78	3162.45	789.514	2416.2	3218.51	1613.52	2772.67	3641.98	1842.26	2553.02	1546.31	1891.3	2885.77	337.207	827.629	2183.83	5208.29	4884.14	372.136	1267.63	1441.02	2232.7	3377.36	2275.42	1145.62	3708.15	4151.71	2961.58	0	1707.91	2426.32	2643.73	3079.46	2244.88	1953.23	3560.25	1875.26	1936.4	1742.47	2783.17	1546.54	1053.38
ARHGAP4	chrX:153172829-153191714	2.60E+06	2.98E+06	2.38E+06	2.99E+06	2.34E+06	2.97E+06	2.62E+06	2.34E+06	2.69E+06	2.92E+06	3.41E+06	2.87E+06	2.96E+06	2.48E+06	2.34E+06	2.41E+06	2.68E+06	2.60E+06	2.56E+06	2.86E+06	2.66E+06	2.24E+06	2.83E+06	2.55E+06	2.69E+06	2.64E+06	5.24E+06	4.03E+06	4.81E+06	3.54E+06	6.95E+06	3.37E+06	3.86E+06	3.29E+06	2.90E+06	4.42E+06	4.77E+06	5.55E+06	3.25E+06	2.99E+06	5.51E+06	3.00E+06	4.89E+06	5.27E+06	3.46E+06	3.09E+06	3.02E+06	3.64E+06
ARHGAP5	chr14:32546494-32628934	77246.2	53889	57344.3	65640.5	67644.3	46617.2	71828.4	48217.7	72260.3	47809.7	61748.8	40628.3	54602.9	74739.8	61946.3	56618.1	43709.5	61201.3	60081	37549.4	103322	71352.3	49450.8	76718.4	40464.2	34705	16978.4	33397.7	19583.9	28484.8	11158.5	49640.4	32401.1	44175.8	51148.4	20248.5	17781.6	12947.5	46167.4	44343.9	16828.6	65331.1	19985.8	15805.6	42002.3	60483	46970.8	32488.1
ARHGAP5-AS1	chr14:32544624-32545905	9816.92	8520.8	5552.27	16189	8959.28	5534.2	12831	8177.83	8036.88	6907.16	10346.9	7538.35	10544.8	12412.6	8155.04	17146.1	9778.42	10532.8	3146.01	7289.7	9143.96	6733.96	3324.19	9892	6878.54	8740.5	2041.37	7149.68	9429.1	7056.53	6062.8	14379.8	6341.1	13870.7	14154.4	13847.7	6498.04	5612.48	15865.9	9302.06	3590.19	8575.01	3933.54	16865.8	6813.48	9284.1	10883	4970.51
ARHGAP6	chrX:11155662-11683821	9171.34	5170.17	16510.7	7334.04	9482.65	17689.2	9030.28	18617.3	8762.07	10711.9	4959.75	20399.2	19131.7	11847.3	6651.48	6675.53	10063.6	4499.28	9282.75	10284	7165.6	6331.08	13424.9	13902.9	20953	8777.73	7561.07	10010.3	7739.31	16535.3	4415.95	3157.05	15824.5	8905.07	11267	4965.38	2920.19	3143.29	2594.31	10778.4	2880.97	12565.6	5399.4	2899.01	11686.6	15023.8	4680.23	6715.65
ARHGAP8	chr22:45148437-45258664	2.16E-14	6433.69	4054.19	627.086	1110.67	8731.74	2777.55	7436.01	6885.69	0.0533955	2.22E-47	8667.59	8.25E-111	888.038	7546.2	6577.71	9500.83	1089.56	3.92E-08	5796.85	4.42E-11	4771.37	2927.08	6247.3	9.79E-13	7511.87	8125.42	6410.04	4749.75	0.345196	3631.18	7180.78	9072.91	739.54	2302.03	5155.13	19616.8	7597.43	24101.4	7.78E-13	9.63E-26	2.37E-06	7121.52	17966.3	9906.59	2.75E-43	7197.97	2612.81
ARHGAP9	chr12:57866037-57873633	4.06E+06	6.26E+06	4.64E+06	6.60E+06	3.73E+06	8.71E+06	4.71E+06	4.91E+06	5.50E+06	6.67E+06	6.13E+06	5.31E+06	4.51E+06	4.77E+06	5.53E+06	3.63E+06	5.12E+06	4.46E+06	4.29E+06	5.50E+06	4.53E+06	4.66E+06	4.60E+06	4.98E+06	6.49E+06	6.50E+06	7.36E+06	7.19E+06	1.31E+07	6.60E+06	1.19E+07	5.71E+06	7.17E+06	7.81E+06	5.09E+06	6.12E+06	8.12E+06	1.23E+07	6.76E+06	5.77E+06	8.08E+06	5.41E+06	7.39E+06	9.43E+06	5.52E+06	6.83E+06	5.60E+06	1.20E+07
ARHGDIA	chr17:79825596-79829282	3.08E+06	3.19E+06	3.10E+06	3.28E+06	3.07E+06	3.00E+06	3.14E+06	3.29E+06	3.25E+06	3.64E+06	3.08E+06	3.45E+06	4.18E+06	2.60E+06	3.24E+06	2.90E+06	3.17E+06	3.03E+06	3.21E+06	3.97E+06	2.48E+06	2.65E+06	3.38E+06	2.90E+06	3.67E+06	4.03E+06	6.85E+06	4.44E+06	6.33E+06	5.88E+06	6.74E+06	3.38E+06	4.91E+06	3.91E+06	3.40E+06	5.13E+06	5.83E+06	4.99E+06	2.53E+06	4.61E+06	5.22E+06	3.54E+06	5.65E+06	5.85E+06	3.91E+06	4.19E+06	3.60E+06	3.98E+06
ARHGDIB	chr12:15094949-15114562	2.26E+07	2.29E+07	2.33E+07	3.11E+07	2.31E+07	3.03E+07	2.55E+07	2.77E+07	2.73E+07	2.97E+07	2.53E+07	2.50E+07	2.45E+07	2.78E+07	2.86E+07	2.03E+07	2.65E+07	2.04E+07	2.18E+07	2.73E+07	1.99E+07	2.55E+07	2.20E+07	2.66E+07	2.51E+07	3.01E+07	3.47E+07	3.20E+07	5.42E+07	2.96E+07	4.67E+07	2.67E+07	2.88E+07	2.94E+07	2.60E+07	3.38E+07	3.42E+07	4.28E+07	3.06E+07	2.67E+07	4.49E+07	2.21E+07	3.70E+07	4.25E+07	2.79E+07	2.94E+07	2.63E+07	3.34E+07
ARHGDIG	chr16:330605-333003	1600.75	0	0	0	0	0	1904.45	0	0	0	0	0	0	0	0	0	0	0	0	0	0	0	0	0	0	0	0	0	0	0	0	1768.18	0	0	0	0	4042.33	0	0	0	6757.65	0	0	0	0	0	0	1096.64
ARHGEF10	chr8:1772148-1906807	7046.83	5585.67	7176.18	6145.15	14023.7	12364.5	6862.21	8255.5	11192.6	10909.7	8255.84	6798.86	9460.45	6926.59	7613.26	6778	12748.5	17066.1	11224.1	7219.57	7767.52	12309.8	10076	15592.6	7478.43	3824.51	7187.96	3102.6	2202.26	8038.79	3290.25	5574.31	4829.34	5015.52	4916.5	8145.07	9198.55	6668.92	4064.64	8560.7	2859.24	6707.36	9009.25	1826.06	10554.6	13024.6	9984.61	18519.7
ARHGEF10L	chr1:17866329-18024370	89510.1	109973	141799	108133	135488	79944	106435	153061	75633.4	182784	99650	127927	121182	109092	124998	90562.2	111120	147219	130427	161302	114602	75766.7	108366	91183.4	137343	183996	160877	168394	124317	157589	115202	80106.8	152852	113358	94631.1	142977	164322	117885	106780	98236.6	56435.7	122041	140572	166619	130777	114570	128655	128619
ARHGEF11	chr1:156904631-157015162	241684	319394	296015	340016	246760	342837	310659	270600	273951	380268	303750	341134	308187	283840	349458	235989	223093	307634	296972	361367	263924	308357	264095	296713	359289	304170	137079	283316	365222	356090	212564	210351	295669	424917	244432	146748	254999	298181	203552	295970	87639.6	299846	300813	325637	302305	312988	270314	487137
ARHGEF12	chr11:120207617-120360645	34898.3	31326.8	67454.7	27684.8	83059.9	47272.1	41879.3	50583.8	35971.1	44521.7	33588.7	69417.9	60813.2	48513.7	67071.6	63604.6	37321.7	27738.4	57749.5	41879.3	24615.7	37999.9	38133.8	42630	71056.3	39719.5	25612.5	49776.6	37026.3	38054.3	23672.4	22296.5	35779.4	36810	55644.6	36787	34412.9	25061.8	39800.8	46851.5	38294.5	45506.6	22763.5	32643.8	52007.8	34871	42607	22559.8
ARHGEF15	chr17:8213555-8225834	0	0	0	0	292.491	0	0	0	210.921	188.019	445.41	0	0	0	253.011	0	0	0	224.633	0	0	0	0	0	370.248	657.182	0	179.027	246.111	0	292.01	0	367.993	0	0	0	0	0	0	273.11	0	356.763	0	314.718	780.489	0	0	0
ARHGEF16	chr1:3371146-3397677	392.393	703.812	813.847	322.105	926.245	1816.82	661.104	290.127	701.13	950.931	0	0	307.644	887.838	0	0	0	0	698.752	1009.61	288.534	605.239	0	0	1610.83	1073.05	0	288.35	385.41	712.149	1430.75	430.512	292.08	785.533	1297.93	696.821	0	866.666	0	0	794.538	0	823.947	1440.19	844.406	269.685	415.097	281.961
ARHGEF17	chr11:73019662-73080425	3967.44	2913.43	5922.74	6932.07	3139.96	28355.8	4081.06	2898.61	2844.99	2877.83	20757	3612.16	4190.35	3669.12	3850.1	705.247	46402.5	8296.95	5067.45	13607	12561.9	12974.7	1378.22	3689.01	3350.37	381.77	1991.02	2529.64	4529.35	4624.61	7497.03	12233.1	3450.28	3893.08	10776.4	7852.33	1898.64	3036.44	3213.85	3175.62	12537.1	3600.99	5289.66	2973.81	4023.93	2065.05	5646.57	4607.48
ARHGEF18	chr19:7459998-7537371	951947	919501	985065	1.01E+06	847631	1.06E+06	1.19E+06	867340	974509	1.01E+06	1.03E+06	953806	1.36E+06	917888	912609	826708	967374	1.00E+06	1.10E+06	898579	833307	958935	1.08E+06	788773	1.09E+06	970560	1.03E+06	990308	1.27E+06	1.32E+06	854352	1.04E+06	1.00E+06	1.03E+06	953288	817914	994136	975951	696696	1.14E+06	791004	1.21E+06	1.09E+06	1.04E+06	1.00E+06	1.18E+06	1.10E+06	1.29E+06
ARHGEF19	chr1:16524598-16539104	55482.2	41811.7	42257.5	62731	54442.9	44629.3	47376.5	24476.1	46148	52552.6	73177.9	52688.9	73112.6	57794.8	47161.6	32339.1	32712.7	48438.3	52656	60935	37956.9	37474.4	45994.5	43673.6	47116.5	45214.1	91323.4	57857.2	83307.4	78007.2	111482	59239.1	73275.4	56049.6	79131.7	68336	68267	56964.8	43017	47349.4	97641.1	73053.6	63341.3	68962.3	80293.9	49184.9	65205.6	38448.5
ARHGEF1	chr19:42387266-42411604	4.34E+06	4.44E+06	3.58E+06	3.87E+06	3.71E+06	4.60E+06	4.24E+06	3.92E+06	4.52E+06	4.74E+06	4.84E+06	4.30E+06	5.05E+06	3.89E+06	3.59E+06	3.95E+06	3.88E+06	4.28E+06	4.22E+06	4.54E+06	3.30E+06	3.61E+06	4.51E+06	3.47E+06	4.34E+06	4.44E+06	5.49E+06	5.58E+06	6.91E+06	6.20E+06	6.78E+06	4.80E+06	5.44E+06	5.30E+06	4.08E+06	4.60E+06	6.77E+06	6.84E+06	3.37E+06	5.09E+06	5.39E+06	4.80E+06	6.07E+06	7.13E+06	5.40E+06	4.93E+06	4.84E+06	5.90E+06
ARHGEF25	chr12:58003962-58011028	2277.24	3207.94	5713.75	2810.45	5842.13	3669.82	1994.91	4264.57	1704.97	7192.58	8937.44	4042.07	5836.36	7224.54	7781.07	4645.23	2258.72	2156.39	7937.62	4253.04	2378.41	3226.81	1762.2	2456.34	7377.6	5657.66	4154.9	3286.35	3593.39	4127.57	8207.43	5553.56	9065.9	4744.92	648.569	7419.73	13397	3935.54	5646.58	2763.24	7570.34	5932.89	5043.72	11656.1	12862	6860.22	5967.18	2656.6
ARHGEF26	chr3:153838791-153975616	570.551	0	336.328	927.368	843.171	494.068	1196.8	639.825	402.143	341.586	445.646	329.61	174.149	865.114	219.689	1585.72	222.679	412.53	500.865	261.914	889.882	1281.73	895.978	1308.76	0	439.552	137.398	879.587	0	1155.48	212.284	513.264	913.236	858.853	0	0	228.639	389.138	0	222.693	371.552	685.026	642.331	255.355	348.328	756	942.784	529.476
ARHGEF26-AS1	chr3:153742189-153838999	0	0	0	0	0	0	0	461.546	468.299	0	521.585	0	0	0	0	0	403.913	267.593	315.783	0	0	0	396.073	347.738	0	0	0	454.371	0	250.972	388.218	294.14	0	0	0	0	0	0	2666.19	0	0	0	423.672	0	0	0	0	246.314
ARHGEF2	chr1:155916629-155948336	1.21E+06	1.45E+06	1.38E+06	1.47E+06	1.26E+06	1.62E+06	1.43E+06	1.58E+06	1.27E+06	1.62E+06	1.22E+06	1.48E+06	1.32E+06	1.19E+06	1.47E+06	1.22E+06	1.44E+06	1.30E+06	1.43E+06	1.47E+06	1.12E+06	1.31E+06	1.17E+06	1.37E+06	1.56E+06	1.45E+06	1.14E+06	1.57E+06	2.06E+06	1.52E+06	1.48E+06	1.23E+06	1.47E+06	1.71E+06	1.20E+06	1.11E+06	1.57E+06	1.62E+06	1.11E+06	1.49E+06	1.19E+06	1.44E+06	1.51E+06	1.72E+06	1.51E+06	1.59E+06	1.36E+06	2.24E+06
ARHGEF33	chr2:39146503-39202590	939.932	553.078	862.36	1526.51	248.007	377.312	270.559	1858.29	305.25	531.025	510.262	761.174	721.548	4.09E-06	3.33E-07	675.679	528.106	472.199	188.873	323.624	613.643	642.489	512.244	1001	694.565	500.069	0	885.507	485.523	350.778	257.542	985.804	4.98E-06	243.858	1844.13	5.51E-06	0	2.70E-06	494.867	504.433	1393.72	315.857	246.452	883.044	530.673	195.041	432.476	320.792
ARHGEF35	chr7:143883175-143892791	14160.9	6742.14	8743.22	13228.6	5250.53	8742.76	16480.7	8382.35	18406.1	9466.28	16252.3	12035.1	24649.2	16979.6	14390.3	14725.6	5350.81	15111.2	13153.2	15899.8	16559.3	26998.3	11302.2	17189.5	20542.9	6562.91	3075.79	14595.2	23150.2	16618.1	3268.45	22286.5	18925.5	11341.2	8257.25	2215.98	9754.75	9798.66	5019.73	10273.2	9973.4	19267.6	10848.5	5324.65	15011.2	13310.5	13755.2	6266.78
ARHGEF37	chr5:148961134-149014527	1782.65	1378.9	3238.22	1980.83	14136.5	3330.22	2048.28	1680.04	3753.97	2492.55	1135.68	6599.69	2928.12	2548.28	3867.23	816.922	1940.47	714.287	2297.33	1075.44	0	1620.91	1730.67	780.814	3297.17	478.608	1817.78	2752.8	4272.67	2713.09	3727.02	572.325	2337.42	3596.49	2928.43	3519.85	4389.56	2098.3	4232.99	1565.53	2396	1522.34	2428.24	4374.31	1742.98	1205.76	4564.43	1245.35
ARHGEF38	chr4:106473776-106602070	316.814	0	0	160.389	172.518	0	0	0	0	174.733	115.831	0	0	0	0	0	176.789	0	137.521	224.439	0	790.365	174.635	0	0	0	108.18	0	152.251	112.782	0	0	0	185.349	0	797.951	188.748	0	0	0	0	0	370.487	650.549	137.366	387.811	0	0
ARHGEF3	chr3:56761445-57113336	717605	632601	682817	546120	686894	552342	748478	572181	614343	527179	591626	539788	749698	632483	598623	744512	477160	621669	651956	627415	669472	635622	573952	605636	658283	560601	317766	507471	324336	603059	179817	530923	760477	608788	551163	348122	436766	262547	362375	688972	188215	755422	355116	408878	611385	717073	594591	464661
ARHGEF40	chr14:21538526-21558036	250213	381705	358447	506036	367509	801267	341077	528858	448297	772544	368618	420925	445537	535152	477021	312341	438383	258863	334323	409234	313165	268033	248217	573304	479819	653285	166554	405486	660875	420383	329953	335993	342588	632852	284696	212876	372513	433300	465992	319441	278268	419969	353545	597467	520746	521656	503369	691098
ARHGEF4	chr2:131674223-131804836	15782.7	13456.6	7288.8	9482.7	16946.2	11257.3	14620.3	20875.9	12622	11886.9	15593	8203.91	13819.7	10521.5	7192.53	7430.37	7491.37	13211.8	10776	10765.9	11005.7	11426.6	16902	13469.9	7892.85	10975.2	16123.9	20746.7	13449.2	12275.4	29777.6	16953.1	6182.32	14297.2	13549.6	12552.3	23250.4	13688.3	11047.1	15064.9	39021.4	6234.2	17602.2	16746.4	12769.8	8721.11	22084.3	9414.25
ARHGEF5	chr7:144052488-144077725	24652.7	21058.5	15469.9	19109.5	7587.12	9166.18	23509	13892.1	20477	15355.7	19058.1	20748.9	26436.1	20629.4	16771.2	16891.8	17107.4	21884.3	18598.1	14525.4	21507	24691.9	14727.4	21486.9	21792.2	5958.2	10330.3	19950.3	22533.2	28585.6	12793.5	21111.2	26814.6	18012.2	17803.8	7984.45	9267.96	16194.3	10373.7	23577	15386.4	24351.4	18675.5	25714.1	16809.9	17692	27504	15236.2
ARHGEF6	chrX:135747711-135863503	731702	712573	721948	710224	634528	678196	810217	636154	651036	616308	643311	580290	750498	840657	670304	725834	553655	740935	702234	713645	746129	903215	687202	713023	635660	578083	342514	652854	531450	531382	422903	624039	631461	664942	651261	539040	499558	496802	534356	708296	513234	835812	573939	551163	596278	798601	643581	553713
ARHGEF7	chr13:111767623-111958081	235064	220546	248140	232328	223820	235739	272667	225818	209049	227667	190103	186551	283803	216147	196745	203507	195012	243753	217416	202765	199495	226186	236339	223237	189931	206267	123304	207188	226098	227412	140282	193624	207647	228609	168061	158828	216359	155268	142551	249245	124150	237898	204454	196661	244364	237478	208267	207640
ARHGEF9	chrX:62854847-63005426	101926	68625	70731.4	66133.7	80689.7	64392.4	87217.4	67282.2	72704.1	58265.5	70084.7	56069.9	91311.7	70909.3	58328.6	96190.1	61061.3	83090.7	74871.3	59982.4	84259.4	78846.4	77193	62508.6	66705.7	58042	52444.2	75737.8	64429.3	77607.8	61939.3	81196.8	78053.9	75571.7	46704.3	56884.5	72611.3	51287.7	65025.9	78727	54566.8	75758.1	73750.3	71869	77409.7	72851.1	72192.8	53957
ARID1A	chr1:27022521-27108601	462559	509296	605419	477279	474607	591532	648036	611044	459448	592110	451088	552371	575959	481421	530434	482698	489361	528460	638839	581191	378252	540207	487750	494589	579199	485121	286726	372847	382900	579972	173228	319182	477581	608259	399512	248204	262629	270299	217588	537280	180781	617547	354835	301133	510367	568343	452149	624978
ARID1B	chr6:157099063-157531913	181152	166233	196766	141238	160848	157309	225886	174165	162353	171487	142985	165495	206553	165063	185525	171232	156466	171845	202905	158424	134288	179205	154877	155785	190941	132640	76016.4	124609	98063.2	187059	55445.9	129703	148165	174400	129242	68238.2	85556.9	70780.4	86137.7	180601	57002.8	206075	96167.1	83570.8	159195	195717	150018	141478
ARID2	chr12:46123619-46301819	116937	118248	130828	97543.2	111383	113422	139439	105551	98880.3	97514.5	101469	86405.3	120993	118305	102795	131634	99199.7	107256	129841	94556.1	101619	128706	95421.8	111227	104331	69829.1	48733.7	74414.2	53086.5	75153	37207.3	77682.1	74810.5	100924	87667.7	47826.7	49605.7	37178.6	59213.4	97539.5	51656.6	118547	51429.3	37319.9	90006.2	107297	93455.9	94147.8
ARID3A	chr19:926036-972803	202718	327607	319395	353051	219666	532546	335618	292039	264558	442350	266526	303552	282936	305406	296235	231369	250069	239527	315058	296657	199041	285647	266395	349364	407517	336128	145818	306855	396407	278640	227923	185616	301217	492123	234929	115790	237213	312397	206579	293527	148918	304014	282468	277267	375338	351310	273392	508100
ARID3B	chr15:74833547-74890472	241894	309894	248700	335103	246267	399502	299963	239689	293697	337188	277541	315967	267872	272982	289568	245203	242950	233086	264359	298876	181489	287793	283198	266593	328304	260337	180267	307293	395479	306834	356903	248893	280543	413549	241816	180973	304117	363765	232851	299259	279876	310126	312661	352484	343683	292124	308374	378298
ARID3C	chr9:34621454-34628011	1048.67	0	759.716	0	1232.18	0	0	0	950.107	0	0	0	848.661	1635.83	0	0	0	0	0	0	0	1690.28	0	0	0	0	0	758.658	0	0	0	0	0	0	0	0	1296.02	0	0	0	4202.83	0	0	0	0	0	0	1488.11
ARID4A	chr14:58765221-58840451	190037	166641	216044	264730	187417	270368	240626	222685	237377	192028	219326	172891	147744	238364	237800	237209	172796	215576	198888	186737	303753	282250	175260	291882	179277	142225	63498.4	119801	58253.5	72175.1	43798.2	171776	165959	164914	130365	89144.6	53442	72859.6	218929	113890	50257.8	203116	81023.9	63427.2	137518	182974	139015	183255
ARID4B	chr1:235330209-235491532	273712	217172	278557	353637	233081	343015	332799	294219	325674	250119	308726	236620	196559	314653	325011	291993	234624	292332	295932	216245	419514	343017	211994	370572	236425	152132	104711	148388	56905.4	86004.1	40569.4	225510	189524	201658	183053	117632	56853.6	74612.3	250427	130230	42434.3	322316	85342.1	65800.7	168805	237208	177946	205045
ARID5A	chr2:97202463-97218371	790863	794653	605211	944353	631037	830038	718051	693550	969750	1.12E+06	958153	921374	904417	769833	907687	667618	791301	613912	693831	869303	642000	557000	817241	669919	848821	1.04E+06	1.15E+06	1.23E+06	1.68E+06	1.33E+06	1.69E+06	899257	1.23E+06	982406	730511	1.17E+06	1.60E+06	1.42E+06	798000	909606	1.79E+06	848277	1.21E+06	1.55E+06	998592	944816	1.08E+06	833641
ARID5B	chr10:63661012-63856707	92976.8	92669	102207	74967	59157.9	57144	138468	95723.6	95469.9	60150.6	106119	58496.1	125591	105448	70451.6	90750.9	62422.5	87051.3	94583.4	73143.4	150488	110226	74338.5	70619.3	72626	52173.9	47805.1	48517.9	44795.1	79447.6	25728.3	95782.8	75454.5	58076.4	80067.6	44758.8	36756.1	39739.9	49680.4	93788.4	42335.9	110065	50258.5	39246	56415.4	86331.4	66067.5	70901.8
ARIH1	chr15:72766666-72878896	300028	320862	348040	308521	313156	356899	366474	339853	305997	323216	270949	278571	336235	321444	336430	304338	268654	329865	348692	290373	285208	377877	283487	341556	326464	251649	138934	265407	223042	229633	173241	267088	295593	321402	231318	177112	221899	191549	230259	335889	189358	341455	194601	188236	278327	375271	299108	300740
ARIH2	chr3:48956280-49022971	416861	398995	404858	433711	393666	351697	416884	390262	366869	380219	412372	382477	437288	387936	367370	415233	368081	403220	407625	370002	405086	431332	351924	383913	392806	332046	313965	404211	358892	330843	359048	380578	404197	392439	361106	389893	426628	403515	389448	409819	330496	386710	394913	431264	421777	420711	381180	337059
ARL10	chr5:175792501-175800503	28371.8	14700.4	12708	27105.5	12262.1	8870.45	28400.6	11630	40203	11926.2	24642.7	14832.9	19997.7	26728.7	21034.5	30275.4	4533.61	21543.9	19778.8	21372.1	44364.5	19949.7	13863.9	28120.8	31821.2	11125	1848.97	5897.97	3933.95	7046.3	2624.6	23163.5	9238.56	16889.8	4062.22	4779.29	3880.89	4763.2	11595.4	16432.2	4520.63	29799	5406.35	10560.8	13458	17827.8	36529.5	8405.52
ARL11	chr13:50202434-50208008	143740	170852	215087	276901	155696	288069	171155	189257	185064	197451	155764	205007	121329	212666	232815	126236	182403	174807	176722	182477	200321	227447	146135	232623	189747	144393	143890	177283	200057	145707	241812	178880	167504	198252	177055	155774	175674	305951	284170	157574	213559	161274	223080	210026	169125	201174	157980	295104
ARL13A	chrX:100224696-100245820	847.464	728.573	763.821	0	0	604.353	0	0	1745.93	0	2023	0	0	868.6	0	0	0	2361.14	605.191	1181.35	0	1123.73	0	556.821	1363.18	1875.71	0	0	0	442.321	1010.63	520.871	960.881	3164.75	2440.7	0	0	0	0	2437.42	0	1869.46	0	1163.7	0	949.575	1728.97	0
ARL13B	chr3:93698982-93774522	31014.5	22325.4	28979	26486.4	25833.7	27485.9	33743.1	28040	29772.6	23984.9	30091.4	15699.6	18889	28457.7	34033.9	30761	17983.5	25445.5	21976	21021	38869.8	29049.1	28725.2	36612.2	18034.4	16047.1	4870.34	17075.2	4057.33	9720.29	1958.33	23335.3	16838.3	14078.7	16610.5	16005.8	5693.52	5973.49	19378.2	13043.3	5560.09	25560.3	8872.65	6842.54	15765	24964	17151.9	18839.4
ARL14	chr3:160394947-160396235	0	0	0	0	0	618.271	0	0	0	0	0	0	0	547.631	0	0	0	505.816	0	0	0	752.621	0	0	0	0	0	0	0	0	0	0	0	0	0	0	0	0	0	875.187	0	0	0	1012.72	0	0	0	0
ARL15	chr5:53180613-53606403	83581.5	99316.4	114746	81593	93488.3	115303	91516.4	87612.1	76944.5	87539.1	89487.4	83896.3	75455.9	93932.1	96056.8	99271.3	88044.9	81339	102837	65772	83538.3	88287.7	88882.6	106813	83323.4	88344.9	34611.6	75932.5	47842.1	56623.2	40310.4	72565.9	63456.9	85115.9	84887.7	57146	54631.3	44168.9	83839.8	71156.1	40842.4	80165.4	45366.2	50752.3	74782.8	102776	83529.9	58823.7
ARL16	chr17:79648223-79650954	303213	276220	144397	154260	206781	132252	234586	224751	207436	237183	272733	225946	167386	231872	117224	205860	153514	168636	255342	234354	287539	144672	294306	218120	181673	156487	682033	404430	348738	331690	769262	388898	317633	248643	112519	341753	138269	366156	408033	70724.5	454849	259169	487802	467379	191493	277414	170465	187000
ARL17A	chr17:44594067-44657088	41582.7	110285	113016	126560	79562.4	86064.1	126394	72147.7	52035.9	55276.7	140103	68727.4	132786	306211	59749.8	144905	89325.7	163112	55787	143309	123932	142742	81942.2	143230	97658	90795.8	42154.8	94735.8	80414.1	54243	67096.6	136259	116801	75756.4	114483	85979.2	89513.6	70161.1	207080	65232.3	140471	78226.8	105981	63366.3	102186	79408.9	120615	82988.6
ARL17A	chr17_ctg5_hap1:195720-454600	0	0	0	0	0	0	0	0	0	0	0	0	0	0	0	0	0	0	0	0	0	0	0	0	0	0	0	0	0	0	0	0	0	0	0	0	0	0	0	0	0	0	0	0	0	0	0	0
ARL17A	chr17:44376499-44439163	31460	51468.9	38557	82728.7	27456	35529.4	101323	50249.2	30901.6	20884.1	53289.8	50663.2	49405	146660	32894.3	67961.5	61789.8	91245	39809	66124.9	51883.9	57736.7	31417.5	74376.5	39290.5	41127.3	44928.7	68945.4	34627.5	31649.5	36532.5	92491.3	42496.4	42273.9	42057.9	21033.6	40456.2	28246.5	130034	35866.7	64910.5	33697.7	37298.1	32535.1	35368.4	27738.7	96909.9	44516.1
ARL17A	chr17_ctg5_hap1:236131-236665	0	0	0	0	0	0	0	0	0	0	0	0	0	0	0	0	0	0	0	0	0	0	0	0	0	0	0	0	0	0	0	0	0	0	0	0	0	0	0	0	0	0	0	0	0	0	0	0
ARL17A	chr17_ctg5_hap1:1450905-1513884	0	0	0	0	0	0	0	0	0	0	0	0	0	0	0	0	0	0	0	0	0	0	0	0	0	0	0	0	0	0	0	0	0	0	0	0	0	0	0	0	0	0	0	0	0	0	0	0
ARL17B	chr17:44376912-44439134	0.501893	23650.5	16941.1	0.0723543	0.0036206	0.0243659	0.00889118	5706.95	0.0289597	8152.22	0.0682006	5501.09	23335.4	0.418895	0.0154261	18061.6	1521.71	16525.5	2970.87	30933.5	17313.6	21123.8	16430.1	0.00719316	39514.3	16483.3	9942.25	592.22	25308.2	990.14	0.579043	0.0291559	2523.81	0.201305	0.104955	12279	2434.86	0.11587	27289.2	0.00398048	32354.5	3424.69	0.0163434	0.0123505	13535	0.0321255	2247.09	1855.98
ARL17B	chr17_ctg5_hap1:391611-454187	0	0	0	0	0	0	0	0	0	0	0	0	0	0	0	0	0	0	0	0	0	0	0	0	0	0	0	0	0	0	0	0	0	0	0	0	0	0	0	0	0	0	0	0	0	0	0	0
ARL1	chr12:101786902-101801572	121663	110092	134875	101524	117222	86448.3	131254	108971	107503	83880.4	103506	98844.1	124999	109127	114394	122214	86021.3	110011	113240	96037.3	152501	139081	92849.5	125902	88943.5	61491.6	89985.8	95622.3	67673.6	64346.5	76645.1	111865	112604	74326.5	99074.5	112634	81114	62026.7	129593	101122	89136	109917	83608.6	94591.9	94226.2	95753.1	90548.6	73996.8
ARL2	chr11:64781584-64789657	502775	415797	412024	375549	422840	272704	384302	435757	427001	387446	476828	424363	524835	292346	390773	382422	393441	428635	337594	490367	422706	363855	415432	389534	432287	553483	1.58E+06	616772	854831	764595	1.12E+06	580726	553028	434058	426022	1.11E+06	843416	655681	506340	539729	1.23E+06	417089	771760	849032	553049	490756	491945	464173
ARL2BP	chr16:57279037-57287545	625459	528344	586560	435460	616811	448911	560842	546675	537002	487819	542925	440849	555216	514500	515441	503472	404889	514266	510307	474876	549884	545864	534694	547319	398659	430433	667250	565841	500312	512062	404659	528028	505821	421453	451454	562345	533886	398394	441774	505631	435553	512987	506936	423412	503475	555357	568746	436932
ARL2-SNX15	chr11:64781584-64808044	0.0117886	0.109816	0.060938	0.0392591	0.122232	0.0401655	0.0523899	5452.5	0.150238	0.0735713	0.0724493	0.0857562	0.049962	0.0859869	0.0622783	0.0985759	8.60E-05	5959.01	0.0587964	0.08244	0.084966	0.0883498	0.113243	0.10935	0.155779	0.22515	0.0453957	0.0649957	0.0681737	0.0521593	0.168426	0.128968	0.0416209	0.0570561	0.132279	0.144313	0.0978405	0.107757	4.66E-05	0.0583695	0.147446	0.00213053	0.0799341	0.082974	7987.3	0.0411285	0.0568425	0.0479098
ARL3	chr10:104433483-104474190	43183.8	21224.3	33465.8	42813.8	36531.2	46246	28798.4	48670.8	55968.9	31621	42630	43707.7	28287.6	40436	40537	43381.4	49530.4	33092.6	37783.2	37969.3	42916.3	34222.5	30160.3	49006.9	29736.7	36185.8	52433	52881.6	55882.7	31500.4	76421.1	47003.3	35426	42644.4	30169.1	49457.9	43727.4	57592	82509.3	38606.3	68810.3	42787.7	50754	46547.4	34818.1	30119.6	43022.3	55089.3
ARL4A	chr7:12726451-12730558	44772.2	38229.5	49800.9	33807.4	34497.7	32574.6	33728.8	35421.4	56514.7	34396.7	27525.2	36470.5	36856.6	36937.8	49998	29530.3	25784.2	36813.1	38707.4	39489.6	52596.3	41808	36261.1	35826.8	41766.5	42484.9	30046.2	33167.6	42013.5	22763.9	35977.5	41112.6	36508.9	37010.3	32901.4	55248.1	37209	31492.6	59491.1	30102.1	21873.5	35800.4	32424.4	42821.9	22774	34914.9	32735.9	30504.3
ARL4C	chr2:235401685-235405693	1.38E+06	1.18E+06	1.29E+06	1.03E+06	1.40E+06	1.06E+06	1.36E+06	1.04E+06	1.27E+06	971587	1.08E+06	938299	1.33E+06	1.22E+06	1.14E+06	1.83E+06	834216	1.23E+06	1.30E+06	1.11E+06	1.16E+06	1.08E+06	1.20E+06	1.07E+06	1.06E+06	913919	1.04E+06	1.04E+06	1.04E+06	1.23E+06	902124	1.37E+06	1.49E+06	986392	1.00E+06	1.16E+06	1.21E+06	794031	913985	1.22E+06	981371	1.41E+06	935053	1.19E+06	1.24E+06	1.22E+06	1.11E+06	843368
ARL4D	chr17:41476352-41478504	23268.6	23569.6	26030.9	15969.6	22855.8	21793.8	15677.3	18017.7	21341	17176.6	30589.1	20900.4	24211.2	19336.8	18162.5	31574.1	7068.21	19304.6	13093.3	17371	15241.6	29655.2	22028.9	22215.3	10760.9	28896.4	31290.4	18184.4	18541.1	27704	22086.4	29506.2	27812.3	13528.1	31329.3	31939.9	37197	25533.8	9996.6	16303.9	33142.7	17559.3	32142.5	26878.6	18689	38629.6	16391.1	15779
ARL5A	chr2:152657479-152685009	227621	189572	232578	196915	210216	164845	212989	206762	179343	150604	200716	170619	152255	213316	240977	256649	150900	195925	212567	128257	273048	245221	185196	256693	122327	99024.8	101932	128633	42194.8	66362.2	73721.2	174421	126420	95572.7	161481	114890	72177.5	64957.3	180872	100444	57293.8	156712	84909.3	70036.7	123287	152849	137720	107227
ARL5B	chr10:18948312-18966940	58707.5	42530.4	56521.1	57232.8	66346.8	63847.8	79967.2	54708.7	68770.8	44459.3	63435.4	47696.7	42788.8	82790.1	71512.7	67508.7	40629.6	53730.3	61009.6	37745.5	83661.6	65642	46856.8	66438.4	43643	22952.1	10796.4	18637.2	5333.37	18144.7	5347.34	28825.9	26565.5	31715.4	16710.6	10214.4	8089.4	7353.23	33183.4	28982.9	4243.51	67874	7252.11	8126.71	29190.9	40798.6	26624.2	26300.1
ARL5C	chr17:37313146-37322414	2637.43	0	0	1154.45	0	1169.64	2311.36	1876.27	0	918.183	0	2153.91	2212.86	984.478	4077.96	0	0	955.946	2340.65	3548.1	0	0	0	5031.75	0	0	0	926.504	2554.72	1077.8	0	1298.06	925.666	1371.99	0	0	1600.12	0	0	1426.82	0	3647.96	1456.9	0	1298.76	963.971	0	917.184
ARL6	chr3:97483594-97517373	17647.4	4339.95	9569.02	9989.86	12742.8	7615.7	10172	6881.6	11845.2	7034.71	17541.8	9683.43	8671.01	10845.8	12034.4	15012.4	6757.98	17871	4506.92	10560.2	9817.33	18869	3329.91	12465.5	3727.86	4969.37	508.825	3320.53	5650.71	1593.26	0	10133.4	4581.84	5203.53	5935.82	6420.26	888.314	4575.57	16551.6	3618.78	2965.23	6668.68	7557.05	4143.54	10162.7	6287.71	7990.46	5623.04
ARL6IP1	chr16:18802990-18812857	1.18E+06	965213	1.20E+06	975372	1.12E+06	1.08E+06	994873	1.00E+06	967180	869521	900122	991908	892640	1.12E+06	1.12E+06	1.19E+06	821770	872678	951562	865145	1.28E+06	1.15E+06	880402	1.08E+06	805467	683411	865056	929440	697885	573631	727153	1.01E+06	1.11E+06	769601	934646	1.02E+06	740795	739296	1.58E+06	786481	867533	903326	916511	816292	898723	930337	913265	849447
ARL6IP4	chr12:123464879-123467460	1.31E+06	1.26E+06	1.15E+06	1.26E+06	1.14E+06	1.17E+06	1.09E+06	1.04E+06	1.34E+06	1.25E+06	1.42E+06	1.26E+06	1.02E+06	1.18E+06	1.01E+06	993036	1.24E+06	1.26E+06	1.07E+06	1.20E+06	1.39E+06	1.10E+06	1.33E+06	1.07E+06	931907	1.27E+06	6.45E+06	2.17E+06	1.96E+06	1.70E+06	4.71E+06	1.97E+06	1.69E+06	1.18E+06	1.29E+06	4.34E+06	2.34E+06	2.89E+06	2.00E+06	1.25E+06	4.05E+06	1.26E+06	2.80E+06	3.04E+06	1.35E+06	1.24E+06	1.47E+06	1.46E+06
ARL6IP5	chr3:69134089-69155239	2.53E+06	2.09E+06	2.55E+06	2.36E+06	1.97E+06	1.93E+06	2.16E+06	2.10E+06	2.44E+06	1.86E+06	2.30E+06	2.07E+06	1.94E+06	2.45E+06	2.34E+06	2.50E+06	1.81E+06	2.18E+06	1.98E+06	2.07E+06	3.33E+06	2.82E+06	1.93E+06	2.42E+06	1.80E+06	1.72E+06	1.78E+06	2.13E+06	1.63E+06	1.36E+06	1.53E+06	2.44E+06	2.03E+06	1.63E+06	2.18E+06	2.30E+06	1.63E+06	1.72E+06	2.64E+06	1.88E+06	1.89E+06	1.97E+06	1.89E+06	1.77E+06	1.94E+06	1.97E+06	1.99E+06	2.09E+06
ARL6IP6	chr2:153574406-153617767	173340	236686	189052	220919	202861	267307	238994	219930	211663	209981	244931	195448	172265	259065	222290	197484	217703	205161	204210	172846	249587	227429	190513	328298	182633	169262	75723.7	157575	108958	146272	83693	245371	185415	168164	212931	162944	119922	87727.1	225357	171539	82429.9	251186	114118	117775	222015	217565	159566	179368
ARL8A	chr1:202102531-202113871	576290	790203	644655	829336	588175	906461	701558	688559	660705	804032	722987	610451	612748	684509	679039	645855	797540	566758	689587	754960	474517	586330	692366	758793	750910	818193	941073	801638	1.10E+06	772054	901055	607104	710016	818884	786547	748135	889786	800543	602244	656708	654730	744201	789784	726745	846638	744225	663157	1.19E+06
ARL8B	chr3:5163929-5222601	625725	533786	665537	585653	663554	598597	633227	687611	536560	566740	573043	493148	535715	588780	647416	568418	550152	578941	613212	532818	650701	639758	556491	652088	528190	471224	367226	549120	340271	362680	325072	533936	471875	465545	557988	431827	373013	313649	656022	494136	325631	553032	440679	371763	467192	567771	547029	475161
ARL9	chr4:57371374-57390058	1265.75	0	0	0	1423.06	0	0	0	0	880.006	0	0	1146.26	0	0	0	0	968.087	0	0	0	2360.66	0	0	0	0	0	1749.1	1259.45	1067.86	3018.71	0	0	0	0	0	1577.63	0	0	0	2688.51	0	0	0	0	0	0	0
ARMC10	chr7:102715327-102740210	168971	145526	168454	191522	161111	133534	170343	171041	150684	144548	171234	174738	134050	169179	190962	166063	158775	193346	134784	142520	197764	180109	148819	171346	143347	116414	161534	166918	137799	119985	143987	180735	124761	115931	139029	174440	150863	132610	223590	139516	142951	134816	194405	148584	136430	132231	151525	133741
ARMC12	chr6:35704858-35716685	15158.3	9125.94	10173.6	9868.22	16141	11779.1	13806.8	8602.14	17865.6	8556.2	8110.88	15281.2	7069.77	11328.5	15362.9	13367.7	0	11902.5	7495.24	12562.2	17779.1	11305.3	29565.9	12623.4	6913.94	2359.57	18239.3	17863	12938.2	14264	32393.9	16133.4	4694.47	8897.23	4384.84	19837.8	27673.2	14331.8	7521.89	5131.24	24506.6	9882.73	26756.2	22693.9	11324.4	10233.8	8708.62	10076
ARMC1	chr8:66514690-66546452	182410	153984	176444	161262	159103	123873	177144	139260	158107	127229	157520	124792	150612	173337	164334	169358	131760	185362	141587	132410	216349	197331	139740	180717	120942	126897	75233.4	133744	67823	104401	53896.7	175679	145926	131350	115023	97481.5	72039.8	81886.2	147491	140968	71746.8	155860	98017.3	82700.4	115797	160228	137460	98673.5
ARMC2	chr6:109169618-109295352	18591.9	15749.9	15720.1	23252	16936.2	19315.6	24398.6	17301.2	16510.4	16964.1	20504.5	12477.5	15687.6	26234.7	24249.3	15072.7	15669.2	21810.1	14111.4	14203.6	26842.2	25087.9	12781.1	24779.2	22097.5	16084.7	8612.69	15075.5	20345.8	9459.85	16296.5	17771.5	14420.9	23476	8352.38	11590.1	9026.52	14947.7	22596.7	15427.1	8541.49	19883.7	10815.1	14209	19112.7	17995.3	15643.8	19203.7
ARMC3	chr10:23216953-23326514	1934.08	1672.27	2715.47	985.011	0	848.959	837.566	443.676	447.462	1909.19	1005.46	2970.61	1245.56	1000.45	396.418	347.314	0	946.943	565.533	1388.46	0	1997.75	3785.63	2279.17	5367.06	0	246.255	2148.48	1265.19	1471.1	1879.56	583.86	1134.38	751.073	0	0	0	2761.56	789.066	784.889	4078.18	2418.34	769.722	458.055	3012.12	1085.07	1291.89	228.526
ARMC4	chr10:28101096-28287977	488.275	0	0	0	269.621	0	155.157	498.395	337.189	0	0	0	0	185.534	0	0	0	0	213.703	342.843	703.795	0	287.076	488.527	394.114	563.656	191.296	163.631	481.375	0	287.099	0	0	280.76	689.697	0	0	0	0	292.308	0	0	0	0	0	201.114	242.817	0
ARMC5	chr16:31470316-31478488	102114	99434.7	85044.2	87170.8	85649.5	88723.4	97588.4	85487.9	82784.6	108313	127296	88145.2	119204	84518.3	90954.4	92587.7	93921.3	98945.1	91969.7	82459.5	66990.9	72892.2	85338.6	79783.5	87541	94325.4	150965	120990	143781	160581	158537	106551	116679	103102	65618.3	139590	170139	142745	85165.8	106241	194985	105572	142838	159035	110990	107372	97716.2	109158
ARMC6	chr19:19144386-19168987	224293	192674	227850	205158	221672	210435	204079	193209	212753	236353	237213	220874	256209	202862	221663	192891	195389	202680	227029	239848	184664	189571	200269	181577	205323	219768	388459	289653	346866	347545	396146	221734	289530	229019	226799	298214	376337	322144	172453	275738	475754	238421	313065	346975	227403	260308	225873	245991
ARMC7	chr17:73106081-73126360	216566	243698	239047	251107	220050	276777	240415	237773	210778	260166	228208	255527	233841	217921	223873	254473	211504	215808	234394	278023	149213	190532	200330	237154	263315	262435	333180	326863	448419	326095	427259	207827	315755	294968	226491	268908	335356	339542	199556	297027	307655	247086	388168	352005	325189	272233	278480	358873
ARMC8	chr3:137906147-138016219	237670	205926	239722	239885	227961	212443	226593	247444	216201	196193	204856	218246	209350	242714	218019	205355	178385	217662	234176	212080	234788	262758	204523	235219	181502	184575	108355	176346	130413	126516	119081	178789	182576	203891	166957	125754	133366	111575	177540	198708	93108.6	206808	160221	151346	172508	213153	184212	167429
ARMC9	chr2:232063341-232209914	2207.56	773.847	364.978	0	2978.62	1172.66	2963.33	1859.19	2318.07	2021.63	2204.6	750.566	2757.71	2343.72	489.028	2303.03	0	961.869	2709.36	1204.09	2362.94	0	1104.09	438.426	1353.2	3186.72	1182.96	1538.1	874.974	2872.09	1068.68	1291.29	1579.83	963.057	0	1638.27	1105.27	0	976.968	1006.12	0	633.155	508.813	592.65	1302.76	1037.57	1786.57	2204.19
ARMCX1	chrX:100805513-100809675	22872.8	16516.1	14522.7	17823.6	17810.6	12431.9	15655.4	19857.6	17695.5	14354.2	17143.9	17540.1	14887.7	15481.5	15581.9	11248.1	27004.2	28796.7	14160.9	17683.8	30978	22234.5	15335.6	15718.4	14388.1	19312.3	13977.9	20845.9	11082.1	10622.4	17355.4	18162.4	13331.7	9218.99	11642.2	14751.4	15148	7587.92	23492.8	7011.85	7484.41	13607.7	7790.76	11196.7	18486.9	13742.9	13190.7	7363.73
ARMCX2	chrX:100910267-100914863	41222.4	40906.3	30384.1	23712.2	30308.6	21811.2	38499.4	23809.2	40657.9	27177.3	33123	26032.8	31358	31958.7	25464.4	31904	29111.2	43776.6	30605.3	25791.4	33974.9	39638.4	33963.9	26374.2	23117.9	29293.2	20503.6	36247.9	38776.5	33317	30574.3	40154.3	28663	28813.9	30328.6	26607.6	32243.5	33529.9	45614.9	36700.5	35587.7	29241.7	33245.3	32827.2	32545.3	46260.4	36440	32595.8
ARMCX3	chrX:100878119-100882831	167259	149271	162102	165669	146975	145545	168497	170337	166363	134690	158341	154771	138750	177732	161703	176549	127679	172864	167777	141559	190501	178697	153289	171824	150936	122007	73558.2	109055	71962.4	95691.1	49384.7	123907	131142	119860	118667	79435.2	90287.4	64530.7	118318	125581	39328.2	161875	87347.4	80817.9	122964	148204	132087	116363
ARMCX4	chrX:100673250-100790975	20044.6	21326.3	14910.4	22675	15652.3	11933	19438.8	17295.4	18275.5	12382.5	15622	11570.7	19938.8	21605.4	6962.18	18874.4	10587.9	15742.9	18456.5	13686.4	20753	22990.1	17091.5	11922.2	10305.3	10295	4775.68	14884.1	10207.5	17243.7	9577.87	18107.3	10139.5	13163.7	8434.39	6231.53	14880.8	7171.66	15765.3	16915.1	15293.9	17915.1	11376	10018.6	13192.6	15390.4	16313	12664.9
ARMCX5	chrX:101854095-101859085	60005.6	48048.3	57965.4	50044.4	60051.9	34745.1	56828.5	41580.6	58646.3	45568	54039.3	38844.5	44166.9	51902.6	42188.4	50279.7	46000.2	57563.7	48259.3	54192.8	75043.2	57695.9	49627.8	54269.6	36136.3	42487.6	30352.8	50371.3	27278.9	33329.6	29473.9	50412.2	47996.6	40685.4	57275	44652	30697.4	29122.1	55894.5	40609.2	30747.6	44827.3	31803.5	35052.3	37486.3	48974.8	46902.2	39467.4
ARMCX5-GPRASP2	chrX:101854275-101972661	14966.4	0.0278349	6527.15	5902.97	9944.73	4453.29	8583.95	10493.1	3.37452	5180.01	3310.62	1.27E-07	8553.5	9463.44	5440.2	0.00014517	5035.95	7133.69	6615	2.99E-25	9551.2	6347.11	8.62E-14	3829.92	5429.54	0.0221325	4509.59	2728.37	4642.72	1774.48	4.97E-29	4890.8	4462.13	6324.47	4499.06	1.36E-75	7266.65	5572.36	3227.13	2.62E-178	1.77E-11	4880.56	4239.11	9422.73	3027.61	3603.47	1.48E-05	2372.64
ARMCX6	chrX:100870107-100872991	275316	246707	247888	241363	236803	162037	246871	245923	252499	217490	221831	288091	263092	247014	212338	255851	221217	260484	211229	249599	338281	262697	208347	275835	228352	220914	583042	344638	327852	228731	624776	352613	343888	225104	268650	547530	366523	333934	393923	259756	708539	236937	485510	402109	253690	244986	242973	220704
ARMS2	chr10:124214178-124216868	0	0	0	0	0	0	0	0	0	0	0	0	0	0	0	0	0	0	0	0	0	0	0	0	0	0	0	0	0	0	0	0	0	0	0	0	0	0	0	0	0	0	0	0	0	0	0	0
ARNT2	chr15:80696691-80890277	442.466	0	116.466	132.501	0	261.84	177.619	409.31	0	298.615	0	241.236	0	111.171	623.934	0	180.215	108.419	0	0	121.847	128.923	0	566.914	221.356	0	364.882	101.531	0	240.09	0	716.293	103.482	0	0	0	0	0	304.352	0	287.553	1041.52	0	0	0	0	299.008	0
ARNT	chr1:150782180-150849244	278540	308541	384878	326126	315831	341621	356136	332434	278426	361591	279367	331703	349344	325908	349733	288153	284917	288619	331586	348333	304723	341249	332456	325456	326176	290358	209638	286583	247803	296314	160051	222225	247332	312214	249778	220633	229637	191553	197489	329406	179209	308352	287155	254970	304948	400316	290108	331351
ARNTL2	chr12:27485786-27578746	1651.74	3856.52	2606.57	2557.05	2395.63	900.668	1784.37	3274.17	1469.15	1371.46	1261.39	2394.37	2614.02	2789.59	3432.6	2370.34	2093.37	2365.47	1737.85	1884.75	4548.18	3673.82	2812.5	2336.38	2606.86	2065.5	1317.39	753.465	1119.87	1312.91	1697.13	1745.4	2711.28	619.059	2560.13	1092.88	1076.61	790.958	2866.97	1772.46	250.432	2377.67	1916.48	544.352	1612.16	2802.04	2940.22	1778.36
ARNTL	chr11:13299324-13408812	292858	358752	289205	360297	322227	506725	263199	293925	308006	387371	323202	370654	236919	345439	393160	368683	359110	287439	299291	322831	411580	352491	293642	341953	305728	279197	174257	303201	277849	240767	160144	258525	326307	372592	290431	207126	247676	259122	396277	265803	207224	335444	222674	265077	325138	348447	280075	333134
ARPC1A	chr7:98923495-98963885	520703	614118	596035	701839	567048	701349	581616	650409	589104	665853	559363	593151	536304	633611	652748	510156	603294	584170	551448	627340	561989	600179	568982	593293	596445	563368	825720	654819	800629	598612	825520	661124	674569	685812	539580	743979	742133	878118	702822	607357	693061	534975	682151	746457	657354	643609	594862	699888
ARPC1B	chr7:98972297-98992404	8.13E+06	8.89E+06	8.34E+06	1.03E+07	7.73E+06	1.03E+07	8.29E+06	9.02E+06	9.09E+06	1.09E+07	8.83E+06	1.01E+07	8.29E+06	8.49E+06	8.78E+06	6.39E+06	9.28E+06	7.92E+06	7.85E+06	9.62E+06	7.50E+06	6.83E+06	9.23E+06	8.98E+06	1.07E+07	1.08E+07	1.94E+07	1.21E+07	1.77E+07	1.18E+07	1.74E+07	9.47E+06	1.26E+07	1.08E+07	9.52E+06	1.51E+07	1.36E+07	1.56E+07	9.82E+06	9.15E+06	1.39E+07	8.80E+06	1.44E+07	1.53E+07	1.00E+07	9.61E+06	9.90E+06	1.30E+07
ARPC2	chr2:219081873-219119071	6.00E+06	5.84E+06	7.46E+06	8.41E+06	5.86E+06	7.59E+06	5.44E+06	6.39E+06	6.95E+06	6.29E+06	6.85E+06	7.11E+06	4.79E+06	6.07E+06	6.97E+06	7.18E+06	6.68E+06	6.21E+06	5.72E+06	6.15E+06	9.27E+06	8.40E+06	5.68E+06	8.61E+06	5.03E+06	5.79E+06	1.08E+07	8.18E+06	8.85E+06	4.37E+06	1.21E+07	8.97E+06	7.65E+06	5.91E+06	5.98E+06	1.16E+07	7.19E+06	1.15E+07	1.27E+07	5.35E+06	1.16E+07	5.20E+06	9.90E+06	9.09E+06	6.52E+06	5.80E+06	6.74E+06	8.33E+06
ARPC3	chr12:110872705-110888158	3.09E+06	2.55E+06	3.51E+06	3.75E+06	2.66E+06	3.36E+06	2.48E+06	2.85E+06	3.09E+06	2.56E+06	2.69E+06	2.75E+06	2.13E+06	2.90E+06	2.96E+06	2.61E+06	2.98E+06	3.00E+06	2.86E+06	2.64E+06	4.31E+06	3.59E+06	2.47E+06	4.01E+06	2.32E+06	2.88E+06	5.75E+06	4.50E+06	4.90E+06	1.86E+06	6.91E+06	3.82E+06	3.42E+06	2.86E+06	2.41E+06	5.82E+06	3.93E+06	5.96E+06	6.68E+06	2.56E+06	5.26E+06	2.36E+06	4.53E+06	4.95E+06	2.47E+06	2.30E+06	3.34E+06	4.33E+06
ARPC4	chr3:9834178-9848789	4.36E+06	4.65E+06	4.79E+06	5.68E+06	4.65E+06	6.28E+06	4.51E+06	5.04E+06	4.48E+06	5.91E+06	5.04E+06	4.85E+06	4.40E+06	4.80E+06	5.27E+06	3.97E+06	4.81E+06	4.17E+06	4.49E+06	5.44E+06	3.79E+06	4.59E+06	4.46E+06	4.83E+06	5.57E+06	5.82E+06	1.10E+07	6.55E+06	9.23E+06	5.92E+06	1.18E+07	5.50E+06	6.07E+06	5.95E+06	5.09E+06	8.79E+06	8.92E+06	9.08E+06	5.72E+06	5.25E+06	1.01E+07	4.71E+06	7.58E+06	7.81E+06	5.88E+06	5.24E+06	5.59E+06	6.61E+06
ARPC4-TTLL3	chr3:9834231-9878040	55297	92159.9	100991	138814	123313	116366	96876	128598	101476	121026	127745	145225	99821.4	96949.2	75106.2	147822	100961	84855.9	111467	125690	124035	115498	123499	99207.8	116092	96236	186843	170313	240390	127369	400047	131987	188440	152410	109783	219629	339152	210555	173019	110101	299280	136421	273336	267939	149493	121191	127683	121333
ARPC5	chr1:183595331-183604985	4.68E+06	5.56E+06	5.52E+06	6.62E+06	5.81E+06	6.28E+06	4.81E+06	5.31E+06	4.42E+06	5.80E+06	6.05E+06	4.58E+06	4.24E+06	5.58E+06	5.87E+06	4.33E+06	5.10E+06	5.00E+06	5.51E+06	4.70E+06	4.44E+06	5.22E+06	4.69E+06	6.76E+06	5.88E+06	5.33E+06	3.55E+06	5.39E+06	5.22E+06	3.62E+06	4.20E+06	4.73E+06	5.15E+06	5.40E+06	4.78E+06	3.33E+06	4.10E+06	3.88E+06	5.55E+06	4.05E+06	3.39E+06	4.40E+06	3.96E+06	3.83E+06	4.34E+06	5.45E+06	5.45E+06	6.81E+06
ARPC5L	chr9:127631483-127639696	527434	530634	550587	514486	552547	500039	525784	460212	530171	490814	511930	506945	535330	513782	493927	574553	445608	531366	490227	588882	589465	480294	483750	600367	528781	500041	1.08E+06	595645	687427	595295	871405	745926	832825	512885	477022	900601	883872	767034	684125	608415	780817	569326	808604	815315	754240	570784	601371	526101
ARPM1	chr3:169484710-169487683	575.497	0	1477.84	3341.13	1285.25	1018.26	2183.98	3276.74	844.427	1110	0	1009.67	529.16	1343.51	1338.27	1836.26	0	1288.86	0	1622.14	539.912	1703.75	2095.47	1721.44	913.316	1379.64	892.55	1161.86	0	2221.84	664.201	1067.44	0	640.758	2467.58	4146.91	708.285	0	0	680.341	0	833.104	0	1565.5	1103.94	461.654	1736.42	0
ARPP19	chr15:52839431-52861213	525385	506842	589353	465926	565400	610617	580815	566974	434642	438056	505809	397072	469195	608700	551297	538602	479897	421793	592627	428386	448013	603458	418310	577061	428694	368380	327076	448283	345740	329739	355930	448535	400112	428591	433152	354823	363976	289641	530906	403240	373784	539775	340479	292368	448268	487237	504704	474458
ARPP21	chr3:35683848-35835988	0	705.566	457.156	0	1536.35	3858.59	829.817	1655.88	1191.92	514.362	1992.45	948.15	2426.18	408.074	896.402	1938.1	326.304	200.301	955.315	764.842	462.901	0	0	258.335	864.527	0	702.175	812.767	270.823	0	1596.91	0	575.303	2758.96	0	0	1000.49	0	0	934.062	770.012	992.689	0	0	779.433	418.856	554.131	598.56
ARR3	chrX:69488184-69501690	0	670.408	0	0	0	0	465.675	535.99	0	0	638.509	1294.2	669.909	579.674	0	0	943.1	0	681.697	0	1324.61	0	0	1502.87	2355.3	0	0	0	761.173	0	0	0	0	0	0	0	1903.06	0	3239.33	0	0	545.837	865.827	0	0	0	0	0
ARRB1	chr11:74971165-75062875	360424	390927	492787	447876	517266	604481	477598	630925	310206	529576	307148	464159	450774	563023	394029	346782	381574	425342	538652	553008	325409	383627	445993	435368	579620	490567	482676	604316	489570	501678	609902	352423	414632	529565	385117	530511	611123	477906	328043	449897	362236	493001	496518	476765	541880	503197	503251	412805
ARRB2	chr17:4613788-4624795	5.46E+06	6.31E+06	6.04E+06	8.03E+06	5.49E+06	9.42E+06	6.15E+06	7.11E+06	6.15E+06	8.80E+06	7.15E+06	7.77E+06	5.35E+06	6.00E+06	7.91E+06	4.82E+06	5.84E+06	5.51E+06	5.48E+06	7.01E+06	4.60E+06	5.28E+06	5.63E+06	6.67E+06	7.62E+06	8.08E+06	7.98E+06	9.43E+06	1.51E+07	8.61E+06	1.41E+07	7.18E+06	8.34E+06	7.44E+06	6.57E+06	8.62E+06	1.11E+07	1.50E+07	7.97E+06	6.88E+06	1.20E+07	6.90E+06	9.87E+06	1.18E+07	8.70E+06	7.14E+06	7.03E+06	1.14E+07
ARRDC1	chr9:140500095-140509812	907876	1.27E+06	971542	1.22E+06	954597	1.50E+06	1.14E+06	1.01E+06	956226	1.39E+06	1.20E+06	1.13E+06	1.18E+06	1.15E+06	1.05E+06	950079	1.13E+06	891545	1.05E+06	1.04E+06	945487	1.12E+06	1.17E+06	1.07E+06	1.25E+06	1.16E+06	2.18E+06	1.57E+06	1.68E+06	1.32E+06	2.80E+06	1.10E+06	1.42E+06	1.51E+06	903440	1.91E+06	1.78E+06	2.15E+06	1.19E+06	1.15E+06	2.12E+06	1.20E+06	1.66E+06	1.65E+06	1.45E+06	1.12E+06	1.30E+06	1.26E+06
ARRDC2	chr19:18111943-18124911	1.02E+06	901184	865971	997919	969996	931569	838487	854263	899489	1.07E+06	1.02E+06	956636	1.19E+06	930337	873036	882037	834905	951732	922006	950654	888882	851312	966765	798452	927625	919385	1.25E+06	1.10E+06	1.15E+06	1.10E+06	1.36E+06	1.15E+06	1.06E+06	1.02E+06	863104	1.17E+06	1.49E+06	1.44E+06	917323	1.07E+06	1.37E+06	983367	1.32E+06	1.33E+06	940959	1.04E+06	988860	888857
ARRDC3	chr5:90664540-90679149	971386	1.16E+06	1.12E+06	1.63E+06	1.40E+06	1.95E+06	1.13E+06	1.31E+06	1.22E+06	1.15E+06	1.46E+06	861713	831361	1.52E+06	1.55E+06	919345	947970	977909	1.22E+06	808944	933711	1.37E+06	917162	1.61E+06	1.06E+06	613287	332265	641765	402335	456002	529156	1.11E+06	882788	1.11E+06	790254	379226	471757	624493	1.27E+06	636553	417742	860103	435488	514955	751527	1.12E+06	862250	1.02E+06
ARRDC4	chr15:98503932-98517068	86716	195190	322124	256064	150088	296980	133552	302942	200775	176134	102644	111210	86256.6	193054	148826	197175	181168	130201	132540	89752.5	252559	96692.4	97144.4	148073	272821	82273.6	42822	205893	34787.9	30607	40103.8	112623	236586	140100	83395.4	102676	72297.4	26536.6	238768	57542.3	25798.7	218393	59547.8	30711	56289.9	123869	145607	57844.4
ARRDC5	chr19:4890448-4902879	48186.1	36716.3	31216.7	31012.7	42861.7	24596.8	46088.7	35313.7	27146.6	27423.3	38387.2	23580.8	48267.1	48438.1	32557.4	33254.2	36833.6	28317.1	39905.7	40719.9	48092	52593.3	35162	41519.3	43910.2	37508.9	36687.7	32852	32839.4	46358.3	80215.3	64119.6	28501.7	31835.4	28872.8	38187.1	46546.1	42222.5	42961	56311.7	61653.7	35275	64862.4	43903.3	37227.6	31766.3	48855.8	20777.4
ARSA	chr22:51061181-51066601	321629	455802	343758	460866	293007	586655	372908	415471	483238	538337	487121	420751	432097	388549	364531	345939	391348	362320	454166	423104	372051	457449	470128	399005	525636	458428	586596	529157	939722	519964	880921	477051	582602	742481	406270	433129	761367	797155	458033	529135	469900	468801	759180	761777	596571	553436	496320	656875
ARSB	chr5:78073036-78282357	66106.2	109900	124255	100178	87608.1	88205.8	80724.6	82962.3	60565.2	92524	64682.5	94241	91443.7	95590.5	117981	84553.6	81963.2	81714.4	93852.8	78658.6	76472.7	68718.3	89895.5	82390.1	117437	81601	53628.9	67105.6	70438.6	73556.7	50746	51328.5	70669.5	76620.5	66320.7	60783.2	75822.8	68377.1	47435.8	84534.9	39384.3	94816.6	54357.6	54248.3	97392.8	108755	88864.5	67526.4
ARSD	chrX:2822010-2847416	109326	111196	87925	111689	80728.7	80831.7	108397	119901	71014.8	95201.1	80647.3	74543.5	111691	114817	139214	62253.3	69827.6	130017	94168.2	123588	108384	93065.5	99655.9	96455.5	135578	123499	84888.7	83523	107653	106621	95968.4	71110.5	95835.1	113946	109880	98916.2	83377.8	111111	69612.6	106719	45191.2	72426.9	100308	108542	90243.7	133271	65744.3	122013
ARSE	chrX:2852672-2882494	0	0	0	0	0	0	0	0	0	0	0	0	0	0	1601.14	0	0	372.078	0	674.1	0	445.818	0	0	0	0	452.121	0	492.769	0	0	510.642	0	0	0	0	0	0	0	0	0	0	0	0	0	376.505	0	356.746
ARSF	chrX:2958274-3030770	0	0	0	0	0	0	0	0	0	0	0	0	0	0	0	0	0	0	0	0	0	0	0	0	0	0	0	0	0	0	0	0	0	0	0	0	0	0	0	0	0	0	0	0	0	413.263	0	0
ARSG	chr17:66255322-66417000	144294	134887	170601	236620	138193	224582	177729	184319	166255	225774	164075	162743	144064	203676	225102	167200	147094	161339	186795	158350	256731	158342	130713	237660	175997	155804	111293	127322	187572	130613	173884	172095	166475	201388	151538	96380.8	119460	132583	153267	178920	96245.1	186135	129851	172337	156136	153470	203209	176263
ARSH	chrX:2924653-2951426	0	1733.18	0	0	0	0	0	0	506.184	0	0	0	0	0	0	0	0	0	0	0	0	0	0	0	0	0	0	0	0	0	0	0	0	0	0	0	0	0	0	0	0	0	0	0	0	0	0	0
ARSI	chr5:149675908-149682525	0	0	0	0	0	0	224.492	0	0	0	347.8	0	315.502	0	0	0	0	0	0	0	0	0	0	0	0	0	0	0	0	0	0	0	0	0	0	0	0	0	0	0	0	0	0	0	0	0	0	0
ARSJ	chr4:114821439-114900878	409.22	514.359	366.133	204.027	904.993	1599.79	652.153	136.411	426.222	602.441	468.411	367.878	0	156.271	241.702	0	235.974	149.492	722.151	579.263	969.014	200.384	473.956	0	334.576	942.746	0	268.932	590.164	151.053	0	0	0	0	559.78	696.003	492.757	0	470.638	0	398.737	904.532	0	277.672	184.563	660.944	0	141.735
ARSK	chr5:94890824-94940806	27863.4	19999.3	22906.9	21337.1	27727	17529.3	28092.9	22831.6	27647	17883.1	31962.2	17457.6	16443.2	25659.3	20834	29393.4	26059.3	21097.8	17659	16096.7	32580	24744.5	22878	27378.9	16874.5	12212.9	8165.68	19084	6244.3	11241.8	4837.54	27939.8	14105.9	8589.12	7900.59	9387.32	8199.89	9815.34	23038.4	13226.6	10205.7	20310.9	10714.2	9111.68	13868.1	19242.6	19564.3	14323.6
ART1	chr11:3666360-3685646	0	0	651.994	0	0	0	0	0	0	661.85	0	0	0	0	0	0	0	651.408	772.804	0	662.687	0	0	0	1246.72	0	0	0	0	758.854	1006.59	0	0	896.679	0	0	0	0	0	0	0	0	0	0	0	0	1826.37	0
ART3	chr4:76932332-77033955	0	0	0	0	0	0	0	0	0	0	0	0	0	0	0	0	0	0	0	0	0	619.16	0	1227.29	0	0	0	0	0	0	0	0	436.109	0	0	0	0	0	0	0	0	0	0	0	0	0	0	0
ART4	chr12:14982244-14996413	0	0	0	0	2386.99	624.071	0	0	0	0	0	0	0	0	813.452	0	0	511.009	0	996.896	0	0	852.267	0	0	0	0	0	705.031	1112.83	0	0	0	0	0	0	0	4589.24	0	0	0	526.718	842.036	0	0	565.87	0	0
ART5	chr11:3659735-3663546	0	0	0	0	0	0	0	0	0	752.771	879.613	0	0	767.213	0	0	0	0	0	0	0	851.058	0	0	0	0	851.038	0	0	0	0	0	730.186	0	0	0	0	0	0	0	0	0	0	1002.91	0	0	0	682.034
ARTN	chr1:44398991-44402912	0	0	0	1378.65	0	0	1635.73	1095.75	0	744.792	3329.81	0	1910.7	1962.53	0	0	1113.15	1346.93	752.972	0	1159.85	0	0	0	0	0	0	1195.03	1577.27	1361.01	1913.8	0	1974.39	0	2509.91	0	0	0	0	2588.34	1592.08	1158.42	1632.67	1007.39	0	1660.34	0	511.665
ARV1	chr1:231114822-231136479	85252.3	76666.5	50231.6	61998.3	93979.4	47877.9	63045.4	60838.9	62022	52425.2	61264.4	64061.2	57909.5	63406.5	57181.6	83468.7	41559.2	79868.9	57039.1	41780.8	119041	99966.1	66702.9	79852	44056.4	48880.4	79997	101363	60906.4	44952.7	98759.7	111350	92345.2	48001.6	79642.5	153059	67561.3	78463.5	164182	62415.3	135858	63890.9	104414	99348.5	50737.9	51620.6	57110.6	69321.1
ARVCF	chr22:19957401-20004309	13502.4	10250.7	13037.1	13679.4	30652.2	30747.8	20259.8	23951.2	21761.9	28942.7	17532.4	18806.1	14200.4	22948	17886.8	25011.4	13169.4	19696.6	29672.4	18376.9	19521.4	24076	17976	9425.11	43767.5	24761.2	41290.7	31115.8	13836.2	39868.5	19752.8	36201.4	60725.1	20374	10677.8	35847	78445.5	16632.6	12922.9	24958.9	18734.6	47550.1	37582.2	40522.9	34178.6	29792	13157.9	23376.7
ARX	chrX:25021812-25034065	0	0	0	0	0	0	0	370.818	0	407.474	0	0	0	0	0	0	0	0	0	652.607	0	401.816	741.743	0	0	0	0	347.542	945.151	0	0	0	0	516.62	0	861.982	0	0	0	0	0	0	0	0	0	0	0	0
AS3MT	chr10:104629209-104661655	3.27756	26061	14638	17548.5	16426.2	13589.5	26641.4	17467.3	296.439	18696.3	0.759504	1.38816	0.122194	1.95145	124.22	12364.8	9541.78	33020.5	20989.5	0.259455	0.282815	23814.9	21622.7	3.18183	8.40903	14612.5	19398.7	16944.5	26972.3	21230.5	0.205963	15022.2	1186.96	14214.6	22121.7	0.0531157	15229.3	0.922208	1461.28	4502.66	0.886723	7794.25	0.488085	0.0783283	25244.4	1.43225	28885.3	7387.91
ASAH1	chr8:17913924-17942507	1.70E+06	1.93E+06	2.09E+06	3.48E+06	2.09E+06	2.79E+06	1.88E+06	3.07E+06	1.86E+06	2.56E+06	2.43E+06	2.00E+06	1.65E+06	1.99E+06	3.17E+06	2.43E+06	3.03E+06	2.18E+06	2.15E+06	1.92E+06	3.43E+06	2.62E+06	2.00E+06	3.79E+06	2.22E+06	1.83E+06	1.80E+06	1.97E+06	2.08E+06	1.06E+06	1.88E+06	2.35E+06	2.20E+06	2.53E+06	1.70E+06	1.42E+06	1.42E+06	1.62E+06	2.60E+06	1.64E+06	1.12E+06	2.13E+06	1.84E+06	1.32E+06	1.97E+06	2.15E+06	2.37E+06	3.97E+06
[truncated: 23,768 more rows]
[truncated: 80 more columns]
